# Supplementary material for: Cost-Effectiveness of Cetuximab for Advanced Esophageal Squamous Cell Carcinoma
Source: PLoS One. 2016 Apr 21;11(4):e0153943. doi: 10.1371/journal.pone.0153943 (PMC4839693; doi:10.1371/journal.pone.0153943)
Supplement: S1 Model — (XLSX) [file pone.0153943.s001.xlsx]

## Sheet: Overview
Overview of the model:		This tab contains:
Outcome (source data)		source data and calculations to extract the OS and PFS of both arms of the trial with their SEM
Outcome (source data)		source data and calculations to extract the amount of Cetuximab provided
Imput from source data		summary of the data extracted form the provided indiviual patient data
Patient characteristics		input data and calculations to generate the average surface of a patient and the average proportion of patients with EGFR positivity
QOL and outpatient visits		imput data and assumptions regarding QOL and the number of outpatient visits
Costs		imput data and assumptions regarding the cost of treatment, outpatient visits, and overhead.
Base case scenario		Base case scenario, the numbers in the tekst of the article are derived form this model
Sensitivity analyis		Monte Carlo sensitivity analysis which generates that data for the scatter plot. This scatter plot is used to visualize the amount of uncertainty in the model that is derived from the uncertainty in the point estimate derived from the trial data.

## Sheet: Outcome (source data)
PatNr	TTP (01.11.07)	OS (falls nz 01.11.07)	Arm A/B	group size arm B	OS arm B		PFS arm B	group size arm A	OS arm A	PFS arm A	group size crossover population			OS arm A and crossover	PFS arm A and crossover
1	2.1	6.3	B	1	6.3	-3.2	2.1	0			0
2	entfällt	entfällt	NA					0			0
3	1.7	1.7	B	1	1.7	-7.8	1.7	0			0
4	8.5	10.7	A					1	10.7	8.5	0			10.7	8.5
5	0.6	0.6	A					1	0.6	0.6	0			0.6	0.6
6	1.6	1.6	B	1	1.6	-7.9	1.6	0			0
7	1.1	1.1	A					1	1.1	1.1	0			1.1	1.1
8	9.1	9.5	B	1	9.5	0	9.1	0			0
9	6.2	7	A					1	7	6.2	0			7	6.2
10	2.3	6	B	1	6	-3.5	2.3	0			0
11	5.6	12.9	B	1	12.9	3.4	5.6	0			0
12	12.9	24.2	B	1	24.2	14.7	12.9	0			0
13	0.5	3.3	A/B					0			1	3.3	0.5	3.3	0.5
14	1.4	1.4	A					1	1.4	1.4	0			1.4	1.4
15	2.4	3.1	A					1	3.1	2.4	0			3.1	2.4
16	2.2	9.8	B	1	9.8	0.3	2.2	0			0
17	5.9	7.6	B	1	7.6	-1.9	5.9	0			0
18	3.6	17.2	A/B					0			1	17.2	3.6	17.2	3.6
19	5.2	5.2	A/B					0			1	5.2	5.2	5.2	5.2
20	4.2	16.9	A					1	16.9	4.2	0			16.9	4.2
21	10.3	13.9	A/B					0			1	13.9	10.3	13.9	10.3
22	1.4	1.4	A					1	1.4	1.4	0			1.4	1.4
23	15.1	15.1	B	1	15.1	5.6	15.1	0			0
24	4.1	6.5	B	1	6.5	-3	4.1	0			0
25	11.3	11.3	B	1	11.3	1.8	11.3	0			0
26	7.1	8.1	B	1	8.1	-1.4	7.1	0			0
27	0.4	0.4	A					1	0.4	0.4	0			0.4	0.4
28	7.3	9.9	B	1	9.9	0.4	7.3	0			0
29	1.3	2.5	A					1	2.5	1.3	0			2.5	1.3
30	5.7	9.3	B	1	9.3	-0.2	5.7	0			0
31	1.8	5.5	A					1	5.5	1.8	0			5.5	1.8
32	4.2	7.1	B	1	7.1	-2.4	4.2	0			0
33	8.2	15.5	A					1	15.5	8.2	0			15.5	8.2
34	entfällt	entfällt	A							entfällt	0
35	0.6	0.6	B	1	0.6	-8.9	0.6	0			0
36	3.2	3.2	B	1	3.2	-6.3	3.2	0			0
37	7.3	19.5	B	1	19.5	10	7.3	0			0
38	7.3	23.3	A					1	23.3	7.3	0			23.3	7.3
39	2.9	7.1	A/B					0			1	7.1	2.9	7.1	2.9
40	14.1	24.5	B	1	24.5	15	14.1	0			0
41	4.3	4.3	A					1	4.3	4.3	0			4.3	4.3
42	5.4	6.5	A					1	6.5	5.4	0			6.5	5.4
43	17.7	17.7	B	1	17.7	8.2	17.7	0			0
44	17.4	17.4	A					1	17.4	17.4	0			17.4	17.4
45	13.3	13.3	B	1	13.3	3.8	13.3	0			0
46	4.1	9.7	B	1	9.7	0.2	4.1	0			0
47	6.2	7.7	A/B					0			1	7.7	6.2	7.7	6.2
48	1.5	1.5	A					1	1.5	1.5	0			1.5	1.5
49	8.7	11.5	B	1	11.5	2	8.7	0			0
50	3.9	6.1	B	1	6.1	-3.4	3.9	0			0
51	6.3	9.3	B	1	9.3	-0.2	6.3	0			0
52	14.9	25.7	B	1	25.7	16.2	14.9	0			0
53	24.8	24.8	A					1	24.8	24.8	0			24.8	24.8
54	3.3	5.4	B	1	5.4	-4.1	3.3	0			0
55	9.5	24.6	B	1	24.6	15.1	9.5	0			0
56	8.7	8.7	B	1	8.7	-0.8	8.7	0			0
57	22.4	22.4	A					1	22.4	22.4	0			22.4	22.4
58	0.4	0.4	A					1	0.4	0.4	0			0.4	0.4
59	3.6	9.9	B	1	9.9	0.4	3.6	0			0
60	10.5	13.6	A					1	13.6	10.5	0			13.6	10.5
61	0.4	0.4	A					1	0.4	0.4	0			0.4	0.4
62	6.4	21.1	A					1	21.1	6.4	0			21.1	6.4
63	9.1	9.6	B	1	9.6	0.1	9.1	0			0
64	0.9	0.9	A					1	0.9	0.9	0			0.9	0.9
				32				24			6
		20			9.55		6.1		4.9	3.3				6	3.9
		22.2			10.8187		7.07812		8.44583	5.8				8.57	5.59667
					0.05		0.05							0.05	0.05
					6.7734		4.59107							7.94634	6.2712
					1.19738		0.811594							1.4508	1.14496
					32		32							30	30

## Sheet: Chemo (source data)
	Arm A/B	Arm A Ctx Dauer	Arm B CTX Dauer	CTX-Dauer(wk)	vorz.Abbruch	Grund Abbruch	Response Zyk2	Response Zyk4	Response Zyk6	Arm A/B	Cisplatin_Z1_gepl	Cisplatin_Z1	5FU_Z1_gepl	5FU_Z1	Erbitux_Z1_gepl	Erbitux_Z1d1-d22	Reason für dose mod.	Cisplatin_Z2_gepl	Cisplatin_Z2	5FU_Z2_gepl	5FU_Z2	Erbitux_Z2_gepl	Erbitux_Z2d1-d22	Reason for dose mod	Cisplatin_Z3_gepl	Cisplatin_Z3	5FU_Z3_gepl	5FU_Z3	Erbitux_Z3_gepl	Erbitux_Z3d1-d22	Reason for dose mod	Cisplatin_Z4_gepl	Cisplatin_Z4	5FU_Z4_gepl	5FU_Z4	Erbitux_Z4_gepl	Erbitux_Z4d1-d22	Reason for dose mod	Cisplatin_Z5_gepl	Cisplatin_Z5	5FU_Z5_gepl	5FU_Z5	Erbitux_Z4_gepl	Erbitux_Z5d1-d22	Reason for dose mod	Cisplatin_Z6_gepl	Cisplatin_Z6	5FU_Z6_gepl	5FU_Z6
1	B		1	1	ja	Nierenversagen, Kleinhirninfarkt	PD	NA	NA	B	195	195	9950	9975	2288.5	780	Nierenversagen, Kleinhirninfarkt		nz		nz		nz		nz	nz	nz	nz	nz	nz	nz	nz	nz	nz	nz	nz	nz	nz		nz		nz	nz	nz	nz	nz	nz	nz	nz
2	NA			0	ja	Tod	NA	NA	NA	NA	nz	nz	nz	nz	nz	nz	nz		nz		nz		nz		nz	nz	nz	nz	nz	nz	nz	nz	nz	nz	nz	nz	nz			nz		nz	nz	nz		nz	nz	nz	nz
3	B		5	5	ja	Tod	SD	NA	NA	B	152	152	7600	7600	1800	1800	nz	142	142	7100	7100	1990	0	Gewichtsabnahme, Tod	nz	nz	nz	nz	nz	nz	nz	nz	nz	nz	nz	nz	nz	nz		nz		nz	nz	nz	nz	nz	nz	nz	nz
4	A	20		20	ja	Krea-Anstieg	SD	PR	NA	A	172	172	8600	8600	nz	nz	nz	172	172	8600	8600	nz	nz	nz	175	175	8650	8650	nz	nz	nz	174	174	8650	8650	nz	nz	nz	174	174	8700	8700	nz	nz	nz	nz	nz	nz	nz
5	A	1		1	ja	Tod	ND	NA	NA	A	166	167	8350	8350	nz	nz	nz	nz	nz	nz	nz	nz	nz	nz	nz	nz	nz	nz	nz	nz	nz	nz	nz	nz	nz	nz	nz	nz	nz	nz	nz	nz	nz	nz	nz	nz	nz	nz	nz
6	B		1	1	ja	Vorhofflimmern	ND	NA	NA	B	164	164	8200	8200	1886	656	Vorhofflimmern	nz	nz	nz	nz	nz	nz	nz	nz	nz	nz	nz	nz	nz	nz	nz	nz	nz	nz	nz	nz	nz	nz	nz	nz	nz	nz	nz	nz	nz	nz	nz	nz
7	A	1		1	ja	Niereninsuffizienz	PR	NA	NA	A	184	184	9200	9200	nz	nz	nz	nz	nz	nz	nz	nz	nz	nz	nz	nz	nz	nz	nz	nz	nz	nz	nz	nz	nz	nz	nz	nz	nz	nz	nz	nz	nz	nz	nz	nz	nz	nz	nz
8	B		16	16	nein	beste Response erreicht	PR	PR	NA	B	194	194	9700	9700	2231	2231	nz	194	194	9700	9700	1940	1940	nz	194	194	9700	9700	1940	1940	nz	194	194	9700	9700	1940	970	Beste Response erreicht	nz	nz	nz	nz	nz	nz	nz	nz	nz	nz	nz
9	A	12		12	ja	Apoplex	PR	PR	NA	A	199	199	9950	9950	nz	nz	nz	195	195	9750	9750	nz	nz	Gewichtsabnahme	193	193	9650	9650	nz	nz	nz	193	193	9650	723	nz	nz	Apoplex	nz	nz	nz	nz	nz	nz	nz	nz	nz	nz	nz
10	B		12	12	ja	Tumorprogress	PD	NA	NA	B	186	186	9300	7440	2139	2139	kurzzeitiger RR Abfall	179	179	8950	7440	2240	2240	unknown	nz	nz	nz	nz	nz	nz	nz	nz	nz	nz	nz	nz	nz	nz	nz	nz	nz	nz	nz	nz	nz	nz	nz	nz	nz
11	B		14	14	ja	Pateintenwunsch	PR	SD	NA	B	212	212	10600	10600	2438	2438	nz	212	212	10600	10600	2120	2120	nz	208	208	10400	10400	2080	2080	nz	208	208	10400	10400	2080	2080	nz	nz	nz	nz	nz	nz	nz	nz	nz	nz	nz	nz
12	B		19	19	nein	beste Response erreicht	PR	ND	NA	B	161	161	8050	8050	1851.5	1851.5	nz	161	0	8050	0	1600	1600	unknown	161	0	8050	0	1600	1600	unknown	161	0	8050	0	1600	1600	unknown	161	0	8050	0	1600	1200	RTx	nz	nz	nz	nz
13	A/B	5		5	ja	Tumorprogress	PD	NA	NA	A/B	190	190	9500	9500	nz	nz	nz	184	184	9200	9200	2116	2116	Gewichtsabnahme	nz	nz	nz	nz	nz	nz	nz	nz	nz	nz	nz	nz	nz	nz	nz	nz	nz	nz	nz	nz	nz	nz	nz	nz	nz
14	A	1		1	ja	Tumorprogress	NA	NA	NA	A	191	191	9550	9550	nz	nz	nz	nz	nz	nz	nz	nz	nz	nz	nz	nz	nz	nz	nz	nz	nz	nz	nz	nz	nz	nz	nz	nz	nz	nz	nz	nz	nz	nz	nz	nz	nz	nz	nz
15	A	8		8	ja	Tumorprogress	PR	NA	NA	A	186	186	9300	9300	nz	nz	nz	186	186	9300	0	nz	nz	krea Anstieg	nz	nz	nz	nz	nz	nz	nz	nz	nz	nz	nz	nz	nz	nz	nz	nz	nz	nz	nz	nz	nz	nz	nz	nz	nz
16	B		8	8	ja	Tumorprogress	PD	NA	NA	B	182	182	9100	9100	2093	2093	nz	182	182	9100	9100	1820	1820	nz	nz	nz	nz	nz	nz	nz	nz	nz	nz	nz	nz	nz	nz	nz	nz	nz	nz	nz	nz	nz	nz	nz	nz	nz	nz
17	B		16	16	ja	Patientenwunsch	SD	SD	NA	B	152	152	7600	7752	1748	1748	nz	152	152	7600	7600	1520	1520	nz	152	152	7600	7600	1520	1520	nz	152	152	7600	7600	1520	1520	nz	nz	nz	nz	nz	nz	nz	nz	nz	nz	nz	nz
18	A/B	16		16	ja	Tumorprogress	PR	PD	PR	A	146	146	7300	7300	nz	nz	nz	146	114	7300	5720	nz	nz	20% Dosemodification	114	114	5720	5720	nz	nz	nz	120	120	6000	6000	nz	nz	nz	120	120	6000	6000	1748	1748	nz	120	120	6000	4800
19	A/B	25		25	ja	Patientenwunsch	SD	NA	NA	A/B	191	191	9550	9550	nz	nz	nz	194	194	9700	9700	nz	nz	nz	194	194	9700	9700	nz	nz	nz	191	191	9550	9550	2224	2224	nz	196	98	9850	9850	1918	1918	50% Dosisreduktion	nz	nz	nz	nz
20	A	12		12	nein	beste Response erreicht	PR	NA	NA	A	204	204	10200	10200	nz	nz	nz	204	160	10200	8150	nz	nz	20% Dosemodification	164	164	8200	8200	nz	nz	nz	nz	nz	nz	nz	nz	nz	nz	nz	nz	nz	nz	nz	nz	nz	nz	nz	nz	nz
21	A/B	35		35	ja	Tumorprogress	SD	PD	PD	A/B	185	185	9250	9250	nz	nz	nz	185	148	9250	7400	nz	nz	20% Dosemodification	148	148	7400	7400	nz	nz	nz	148	148	7400	7400	nz	nz	nz	148	148	7400	7400	2129	1203	nz	148	111	7400	5550
22	A	1		1	ja	Tod	NA	NA	NA	A	184	184	9200	9200	nz	nz	nz	nz	nz	nz	nz	nz	nz	nz	nz	nz	nz	nz	nz	nz	nz	nz	nz	nz	nz	nz	nz	nz	nz	nz	nz	nz	nz	nz	nz	nz	nz	nz	nz
23	B		8	8	ja	Krea-Anstieg	PR	NA	NA	B	198	198	9900	9900	2277	2277	nz	194	194	9700	9700	1980	1980	nz	194	194	9700	9700	1980	1980	nz	nz	nz	nz	nz	nz	nz	nz	nz	nz	nz	nz	nz	nz	nz	nz	nz	nz	nz
24	B		4	4	ja	Nierenversagen, Kreaanstieg	PR	NA	NA	B	178	178	8900	8900	2047	2047	nz	178	142	8900	7120	1780	890	nz	nz	nz	nz	nz	nz	nz	nz	nz	nz	nz	nz	nz	nz	nz	nz	nz	nz	nz	nz	nz	nz	nz	nz	nz	nz
25	B		25	25	nein	nz	PR	PR	SD	B	170	170	8500	8500	1955	1955	nz	170	170	8500	8500	1700	1700	nz	170	170	8500	8500	1700	1700	nz	170	170	8500	8500	1700	1700	nz	170	170	8500	8500	1700	850	unknown	170	0	8300	8300
26	B		16	16	ja	Patientenwunsch	SD	SD	NA	B	185	185	9250	9250	2126	1664	unknown	185	185	9250	9250	1860	1860	nz	185	141	9250	8850	1770	1770	20% Dosismodifikation	142	142	7080	7080	1770	1327.5	unknown	nz	nz	nz	nz	nz	nz	nz	nz	nz	nz	nz
27	A	1		1	ja	ansteigende Entzündungsparameter, Entwicklung eines Pleuraergusses	NA	NA	NA	A	165	165	8250	8200	nz	nz	nz	nz	nz	nz	nz	nz	nz	nz	nz	nz	nz	nz	nz	nz	nz	nz	nz	nz	nz	nz	nz	nz	nz	nz	nz	nz	nz	nz	nz	nz	nz	nz	nz
28	B		24	24	nein	nz	SD	NK	NK	B	200	200	10000	9900	2300	1800	Fieber, Neutropenie	200	0	9900	9900	2000	2000	Fußhebeschwäche, eingeschränkte Krea-Clear	200	0	9900	9900	2000	2000	Fußhebeschwäche	200	0	9900	9900	2000	2000	Fußhebeschwäche	200	0	9900	9900	1988	1988	Fußhebeschwäche	200	0	9900	9900
29	A	11		1	ja	Krea-Anstieg	NA	NA	NA	A	180	180	9000	9000	nz	nz	nz	nz	nz	nz	nz	nz	nz	nz	nz	nz	nz	nz	nz	nz	nz	nz	nz	nz	nz	nz	nz	nz	nz	nz	nz	nz	nz	nz	nz	nz	nz	nz	nz
30	B		25	25	ja	Tumorprogress	SD	SD	PD	B	130	130	6515	6515	1496	1496	nz	131	131	6555	6555	1312	1312	nz	135	135	6555	6555	1303	1303	nz	132	132	6600	6600	1328	1328	nz	140	140	7000	7000	1362	1362	nz	140	94	6700	6700
31	A	8		8	ja	Tumorprogress	PD	NA	NA	A	200	200	10000	10000	nz	nz	nz	2000	200	10000	10000	nz	nz	nz	nz	nz	nz	nz	nz	nz	nz	nz	nz	nz	nz	nz	nz	nz	nz	nz	nz	nz	nz	nz	nz	nz	nz	nz	nz
32	B		10	10	ja	Toxizität	PR	NA	NA	B	165	165	8250	8250	1650	1650	nz	156	156	7800	7800	1560	1560	Gewichtsabnahme	nz	nz	nz	nz	nz	nz	nz	nz	nz	nz	nz	nz	nz	nz	nz	nz	nz	nz	nz	nz	nz	nz	nz	nz	nz
33	A	17		17	ja	Krea-Anstieg	SD	CR	NA	A	199	199	9935	9935	nz	nz	nz	200	200	10000	10000	nz	nz	nz	200	148	9850	9850	nz	nz	nz	148	148	9850	9850	nz	nz	nz	nz	nz	nz	nz	nz	nz	nz	nz	nz	nz	nz
34	A			0	ja	Pateintenwunsch, Tod	NA	NA	NA	A	nz	nz	nz	nz					nz		nz		nz			nz		nz	nz	nz			nz		nz	nz	nz			nz		nz	nz	nz			nz		nz
35	B		1	1	ja	Tod	NA	NA	NA	B	177	177	8850	1777	1955	0	Tumorblutung, Tod	nz	nz	nz	nz	nz	nz	nz	nz	nz	nz	nz	nz	nz	nz	nz	nz	nz	nz	nz	nz	nz	nz	nz	nz	nz	nz	nz	nz	nz	nz	nz	nz
36	B		7	7	ja	Patientenwunsch	ND	NA	NA	B	150	150	7500	7500	1650	1325	Diarrhoe	150	150	7500	7500	1400	1050	Patientenwunsch	nz	nz	nz	nz	nz	nz	nz	nz	nz	nz	nz	nz	nz	nz	nz	nz	nz	nz	nz	nz	nz	nz	nz	nz	nz
37	B		20	20	ja	Tumorprogress	SD	NA	PD	B	192	192	9600	9600	2139	2139	nz	183	183	9150	9150	1828	1828	Gewichtsabnahme	183	135	9150	6750	1800	1800	25% Dosismod., Mukositis G3	135	90	6750	4500	1819	1819	50% Dosismod.	90	90	4500	4500	1747.5	1315	Patientenwunsch	nz	nz	nz	nz
38	A	20		20	ja	Niereninsuffizienz	NA	SD	SD	A	204	204	10200	10200	nz	nz	nz	204	158	10200	9900	nz	nz	20% Dosismodifkation, Krea Anstieg	158	158	9900	9900	nz	nz	nz	158	158	9750	9750	nz	nz	nz	158	136	9750	9750	nz	nz	33% Dosismod. Leukozytose	nz	nz	nz	nz
39	A/B	20		20	ja	Tod	NA	PD	PD	A/B	180	180	9000	9000	nz	nz	nz	180	180	9000	3600	nz	nz	Fieber	182	182	9000	3640	nz	nz	Fieber	0	0	0	0	2110	2110	nz	0	0	0	0	1840	1840	nz	0	0	0	0
40	B		25	25	nein	nz	SD	SD	SD	B	190	190	9300	9300	2130	2130	nz	180	180	8900	8900	1840	1380	Patientenwunsch	185	185	9250	9250	1840	1380	Mukositis	185	185	9250	9250	1840	1840	nz	185	185	9250	9250	1840	1840	nz	185	185	9250	9250
41	A	15		15	ja	Patientenwunsch	SD	NA	NA	A	150	150	7500	7500	nz	nz	nz	150	76	7500	3750	nz	nz	50% Dosismod.Dyspnoe, Pneumonia, renal insufficiency G3	76	76	3750	3750	nz	nz	nz	nz	nz	nz	nz	nz	nz	nz	nz	nz	nz	nz	nz	nz	nz	nz	nz	nz	nz
42	A	6		6	ja	Tumorprogress	SD	PD	NA	A	166	166	8300	8300	nz	nz	nz	160	160	8000	8000	nz	nz	nz	nz	nz	nz	nz	nz	nz	nz	nz	nz	nz	nz	nz	nz	nz	nz	nz	nz	nz	nz	nz	nz	nz	nz	nz	nz
43	B		16	16	ja	Oesophagusoperation	SD	SD	NA	B	188	188	9400	9400	2162	2162	nz	186	186	9400	9400	1850	1850	nz	184	184	9200	9200	1840	920	Patientenwunsch	184	184	9200	7360	1830	1375	20% Dosismod, Mukositis, OP	nz	nz	nz	nz	nz	nz	nz	nz	nz	nz	nz
44	A	24		24	nein	beste Response erreicht	PR	PR	PR	A	200	200	10000	10000	nz	nz	nz	200	200	10000	10000	nz	nz	nz	200	200	10000	10000	nz	nz	nz	200	200	10000	10000	nz	nz	nz	200	200	10000	10000	nz	nz	nz	200	200	10000	10000
45	B		1	1	ja	Toxizität	NA	NA	NA	B	200	0	10000	0	2300	800	Anaphylaktischer Schock auf Erbitux	nz	nz	nz	nz	nz	nz	nz	nz	nz	nz	nz	nz	nz	nz	nz	nz	nz	nz	nz	nz	nz	nz	nz	nz	nz	nz	nz	nz	nz	nz	nz	nz
46	B		15	15	ja	Tumorprogress	ND	PD	NA	B	160	160	8000	8000	1790	1790	nz	152	152	7600	7600	1520	380	Portinfektion	152	117	7600	5840	1675	1314	20% Dosismodifikation, Stimmbandentfernung	117	0	5840	5840	1460	1095	Progress	nz	nz	nz	nz	nz	nz	nz	nz	nz	nz	nz
47	A/B	28		28	ja	Tumorprogress	PR	PD	PD	A/B	187	187	9350	9350	nz	nz	nz	187	148	9350	7400	nz	nz	20% Dosismodifkation, Mukositis G2	148	148	7400	7400	nz	nz	nz	149	120	7400	7400	nz	nz	50% Dosismod.Nausea G1	111	111	6880	6880	1700	1700	nz	148	148	7400	7400
48	A	8		8	ja	Tod	NA	NA	NA	A	196	196	9800	9800	nz	nz	nz	188	188	9400	9400	nz	nz	nz	nz	nz	nz	nz	nz	nz	nz	nz	nz	nz	nz	nz	nz	nz	nz	nz	nz	nz	nz	nz	nz	nz	nz	nz	nz
49	B		19	19	ja	Patientenwunsch	SD	SD	NA	B	210	210	10500	10500	2340	2340	nz	210	210	10500	10500	2090	2090	nz	210	210	10500	10500	2100	2100	nz	214	214	10300	10300	2015	2015	nz	204	204	10250	10250	2048	1034	Patientenwunsch	nz	nz	nz	nz
50	B		9	9	ja	Tumorprogress	PR	PD	NA	B	197	197	9850	9850	2249	2249	nz	197	197	9850	9850	1940	1455	Leukopenie	197	148.5	9900	9900	1971	1971	20% Dosismod., Leukopenie	150	150	9700	9700	1940	1940	nz	194	194	9700	9700	1940	485	Progress	nz	nz	nz	nz
51	B		25	25	nein	nz	SD	SD	PD	B	200	200	10000	10000	2300	800	AZ WHO Grad 2	200	200	10000	10000	2000	2000	nz	200	200	10000	10000	2000	2000	nz	200	200	10000	10000	2000	2000	nz	200	200	10000	10000	2000	2000	nz	200	100	10000	5000
52	B		30	30	nein	nz	PR	PR	PR	B	200	200	10000	10000	2300	2300	nz	200	200	10000	10000	2000	2000	nz	200	200	10000	10000	2000	2000	nz	200	200	10000	10000	2000	2000	nz	200	200	9900	9900	2000	2000	nz	200	200	9900	9900
53	A	30		30	nein	nz	PR	Lebermetastasen CR, Primärtumor ND	PR	A	200	200	10000	10000	nz	nz	nz	200	200	10000	10000	nz	nz	nz	190	190	9300	9300	nz	nz	nz	190	190	9300	9300	nz	nz	nz	190	140	9300	7200	nz	nz	20% Dosismod., Leukopenie, Thrombopenie	140	140	7200	7200
54	B		13	13	ja	Tumorprogress	SD	PD	NA	B	210	210	10500	10700	2440	2440	nz	200	200	10200	10200	2040	2040	nz	200	200	10100	10100	2040	2040	nz	200	200	10000	10000	2000	500	Progress	nz	nz	nz	nz	nz	nz	nz	nz	nz	nz	nz
55	B		23	23	nein	beste Response erreicht	ND	SD	SD	B	150	150	7500	7500	1725	1725	nz	150	150	7500	7500	1500	1500	nz	150	150	7500	7500	1500	1500	nz	150	150	7500	7500	1500	1500	nz	150	150	7500	7500	1500	750	unknown	150	150	7500	7500
56	B		24	24	nein	nz	ND	SD	SD	B	174	174	8700	8700	2016	2016	nz	174	174	8700	8700	1760	1760	nz	174	140	8700	7000	1760	1760	20% Dosismod., Leukopenie	140	140	7000	7000	1760	440	Seizure G3	140	112	7000	6500	1760	1760	20% Dosismod., Leukopenie	112	112	6500	6500
57	A	14		14	ja	Patientenwunsch	ND	SD	NA	A	156	156	8000	8000	nz	nz	nz	156	156	8000	8000	nz	nz	nz	156	125	8000	6400	nz	nz	20% Dosismod.	125	125	6400	6400	nz	nz	nz	nz	nz	nz	nz	nz	nz	nz	nz	nz	nz	nz
58	A	1		1	ja	COPD, Tod	NA	NA	NA	A	190	190	9500	9500	nz	nz	nz	nz	nz	nz	nz	nz	nz	nz	nz	nz	nz	nz	nz	nz	nz	nz	nz	nz	nz	nz	nz	nz	nz	nz	nz	nz	nz	nz	nz	nz	nz	nz	nz
59	B		9	9	ja	Patientenwunsch	PR	NA	NA	B	160	160	8000	8000	1840	1840	nz	160	120	8000	6000	1600	1600	20% Dosismodifkation auf Pat Wunsch	120	120	6000	6000	1600	400	Patientenwunsch	nz	nz	nz	nz	nz	nz	nz	nz	nz	nz	nz	nz	nz	nz	nz	nz	nz	nz
60	A	23		23	nein	nz	SD	ND	SD	A	200	200	10000	10000	nz	nz	nz	200	200	10000	10000	nz	nz	nz	200	200	10000	10000	nz	nz	nz	200	200	10000	10000	nz	nz	nz	200	200	10000	10000	nz	nz	nz	200	200	10000	10000
61	A	4		4	ja	Tod	NA	NA	NA	A	177	177	8850	8900	nz	nz	nz	nz	nz	nz	nz	nz	nz	nz	nz	nz	nz	nz	nz	nz	nz	nz	nz	nz	nz	nz	nz	nz	nz	nz	nz	nz	nz	nz	nz	nz	nz	nz	nz
62	A	25		25	nein	nz	PR	PR	PD	A	164	164	8200	8200	nz	nz	nz	163	163	8140	8140	nz	nz	nz	163	163	8140	8140	nz	nz	nz	168	168	8390	8390	nz	nz	nz	168	168	8390	8390	nz	nz	nz	168	168	8390	8390
63	B		25	25	nein	nz	PR	PR	PR	B	200	200	10000	10000	2300	2300	nz	200	200	10000	2000	2000	2000	nz	200	200	10000	2000	2000	1500		200	200	10000	2000	2000	2000	nz	200	200	10000	2000	2000	2000	nz	200	200	10000	2000
64	A	4		4	ja	Tod	NA	NA	NA	A	171	171	8550	8550	nz	nz	nz	nz	nz	nz	nz	nz	nz	nz	nz	nz	nz	nz	nz	nz	nz	nz	nz	nz	nz	nz	nz	nz	nz	nz	nz	nz	nz	nz	nz	nz	nz	nz	nz
[truncated: 26 more columns]

## Sheet: Imput from source data
Extracted values:		Source:
Mean OS CET-CF in months	10.8187	Outcome tab
SEM of mean OS CET-CF in months	1.19738	Outcome tab
Mean PFS CET-CF in months	7.07812	Outcome tab
SEM of mean PFS CET-CF in months	0.811594	Outcome tab
Mean OS CF in months	8.57	Outcome tab
SEM of mean OS CF in months	1.4508	Outcome tab
Mean PFS CF in months	5.59667	Outcome tab
SEM of mean PFS CF in months	1.14496	Outcome tab

## Sheet: Patient characteristics
Value:		Source
Incidence per 1000 persons per year for males	0.13	http://www.nationaalkompas.nl/gezondheid-en-ziekte/ziekten-en-aandoeningen/kanker/slokdarmkanker/
Incidence per 1000 persons per year for females	0.05	http://www.nationaalkompas.nl/gezondheid-en-ziekte/ziekten-en-aandoeningen/kanker/slokdarmkanker/
Proportion of ESCC of the total of esophageal carcinomas for males	0.304348	http://www.nationaalkompas.nl/gezondheid-en-ziekte/ziekten-en-aandoeningen/kanker/slokdarmkanker/
Proportion of ESCC of the total of esophageal carcinomas for females	0.571429	http://www.nationaalkompas.nl/gezondheid-en-ziekte/ziekten-en-aandoeningen/kanker/slokdarmkanker/
Incidence of ESCC per year for males	0.0395652	Berekening
Incidence of ESCC per year for females	0.0285714	Berekening
Portion of ESCC of the total number of esophageal carcinomas for males	0.304348	Berekening
Portion of ESCC of the total number of esophageal carcinomas for females	0.571429	Berekening
Number of esophageal carcinomas in The Netherlands per year for males	1017	http://www.nationaalkompas.nl/gezondheid-en-ziekte/ziekten-en-aandoeningen/kanker/slokdarmkanker/
Number of esophageal carcinomas in The Netherlands per year for females	417	http://www.nationaalkompas.nl/gezondheid-en-ziekte/ziekten-en-aandoeningen/kanker/slokdarmkanker/
Number of ESCC per year for males	309.522	Berekening
Number of ESCC per year for females	238.286	Berekening
Number of patients with ESCC per year	547.807	Berekening
Surface area of a male in m2	1.8	Farmacotherapeutisch rapport Cetuximab
Surface area of a female in m3	1.7	Farmacotherapeutisch rapport Cetuximab
Portion of men per patiënt	0.565019	Berekening
Surface area per average patiënt	1.7565	Berekening
Portion of patiënts with EGFR overexpression	0.6	Hanawa et al., Itakura et al., Gibault et al.

## Sheet: QOL and outpatient visits
Value:		Source:
Quality Of Life at diagnosis	0.675	NICE clinical guidelines (see methods)
Quality Of Life at death	0	Assumption
Number of first treatments	1	Lorenzen et al.
Number of treatments per month	4.33333	Lorenzen et al.
Delay between diagnosis and start treatment in weeks	2	Assumption
Correction for early termination of treatment	2.2	Based on the Cetuximab usage extracted from the source data
Number of outpatient visits that can be combined with the regular visits	6	Assumption

## Sheet: Costs
Value:		Source:
Cost of 100mg Cetuximab in 2007 Euros	207.29	Farmacotherapeutisch rapport Cetuximab
Cost of 100mg Cetuximab in 2009 Euros	223.774	3,9% discounting CBS (central bureau for statistics) (half of 2007, whole 2008, and half of 2009)
Cost of 100mg Cetuximab, includes 6% VAT	237.2	Calculation
Initial dose in mg/m2	400	Lorenzen et al.
Subsequent weekly doses in mg/m2	250	Lorenzen et al.
Amount of cetuximab in mg for the initial treatment	702.601	Calculation
Amount of cetuximab in mg for the subsequent weekly doses	439.125	Calculation
Number of treatments per month	4.33333	Lorenzen et al.
Cost of the initial dose	1666.57	Calculation
Cost of the subsequent weekly doses	1041.61	Calculation
Cost for an additional day treatment in 2009 Euros	251	L. Hakkaart- van Roijen et al.
Cost for the additional care during the day treatment for chemo (1/4)	62.75	L. Hakkaart- van Roijen et al. / assumptie
Cost for diagnostic testing of EGFR positivity per patient	750	Assumption based on reimbursement for diagnostic testing in The Netherlands
Price increase due to housing and depriciation of goods (6,5%), and overhead (35,5%)	1.42	L. Hakkaart- van Roijen et al.

## Sheet: Base case scenario
Survival CF arm in months	8.57
Survival CF arm in years	0.714167
Survival CET-CF arm in months	10.8187
Survival CET-CF arm in years	0.901562
Quality Of Life at diagnosis	0.675
Quality Of Life at death	0
PFS CF arm in months	5.59667
PFS CF arm in years	0.466389
PFS CET-CF arm in months	7.07812
PFS CET-CF arm in years	0.589844
Average Quality Of Life during progression	0.3375
QALYs since diagnosis for the CF arm (PFS)	0.314813
QALYs since diagnosis for the CF arm (progression)	0.083625
QALYs since diagnosis for the CF arm	0.398438
QALYs since diagnosis for the CET-CF arm (PFS)	0.398145
QALYs since diagnosis for the CET-CF arm (progression)	0.105205
QALYs since diagnosis for the CET-CF arm	0.50335
Increase in Life Years because of Cetuximab	0.187396
Increase in Quality Adjusted Life Years because of Cetuximab	0.104912
Number of first treatments	1
Number of subsequent treatments in weeks, takes waiting for the first treatment into account	28.6719
Number of follow up treatments corrected for the stop because of side effects	13.0327
mg cetuximab for the first treatment	702.601
mg cetuximab for subsequent treatments	5722.98
mg cetuximab total	6425.58
Cost of the cetuximab for the first treatment	1666.57
Cost of the cetuximab for the subsequent treatments	13574.9
Total cost of the cetuximab	15241.5
Number of visits that can be combined with the visits for the CF regimen	6
Additional daytreatment visits	7.03267
Cost for additional day treatments	1765.2
Cost per additional treatment during a daytreatment for the CF regimen (1/4)	376.5
Total cost for day treatments	2141.7
Additional cost for evaluation of EGFR positivity per patient evaluated	750
Additional cost for evaluation of EGFR positivity per positive and therefore treated patient	1250
Total of the direct medical costs	18633.2
Price increase due to housing and depriciation of goods (6,5%), and overhead (35,5%)	1.42
Total direct medical costs with price increase	26459.1
Increase in Quality Adjusted Life Years because of Cetuximab	0.104912
ICER	252203

## Sheet: Sensitivity analysis
datapoint	Survival CF arm in months	Survival CF arm in years	Survival CET-CF arm in months	Survival CET-CF arm in years	Quality Of Life at diagnosis	Quality Of Life at death	PFS CF arm in months	PFS CF arm in years	PFS CET-CF arm in months	PFS CET-CF arm in years	Average Quality Of Life during the additional survival	QALYs since diagnosis for the CF arm (PFS)	QALYs since diagnosis for the CF arm (progression)	QALYs since diagnosis for the CF arm	QALYs since diagnosis for the CF arm (corrected)	QALYs since diagnosis for the CET-CF arm (PFS)	QALYs since diagnosis for the CET-CF arm (progression)	QALYs since diagnosis for the CET-CF arm	QALYs since diagnosis for the CET-CF arm (corrected)	Increase in Life Years because of Cetuximab	Increase in Quality Adjusted Life Years because of Cetuximab	Number of first treatments	Number of subsequent treatments in weeks, takes waiting for the first treatment into account	Number of follow up treatments corrected for the stop because of side effects	mg cetuximab for the first treatment	mg cetuximab for subsequent treatments	mg cetuximab total	Cost of the cetuximab for the first treatment	Cost of the cetuximab for the subsequent treatments	Total cost of the cetuximab	Number of visits that can be combined with the visits for the CF regimen	Additional daytreatment visits	Cost for additional day treatments	Cost per additional treatment during a daytreatment for the CF regimen (1/4)	Total cost for day treatments	Additional cost for evaluation of EGFR positivity per patient evaluated	Additional cost for evaluation of EGFR positivity per positive and therefore treated patient	Total of the direct medical costs	Price increase due to housing and depriciation of goods (6,5%), and overhead (35,5%)	Total direct medical costs with price increase	Increase in Quality Adjusted Life Years because of Cetuximab			Run dd 07-03-2016, used for the figure	QALY	Cost
1	6.82514	0.568762	10.3368	0.861397	0.675	0	6.96281	0.580234	8.54632	0.712193	0.3375	0.391658	-0.00387193	0.576362	0.387786	0.480731	0.0503562	0.76255	0.531087	0.292635	0.143301	1	35.0341	15.9246	702.601	6992.89	7695.49	1666.57	16587.1	18253.7	6	9.92457	2491.07	376.5	2867.57	750	1250	22371.3	1.42	31767.2	0.143301				0.122199	28156.7
2	8.19892	0.683244	10.1885	0.849038	0.675	0	7.99837	0.666531	6.73516	0.561263	0.3375	0.449908	0.00564056	0.672171	0.455549	0.378853	0.0971239	0.658387	0.475976	0.165794	0.0204275	1	27.1857	12.3571	702.601	5426.33	6128.93	1666.57	12871.3	14537.8	6	6.35713	1595.64	376.5	1972.14	750	1250	17760	1.42	25219.2	0.0204275				0.176419	29299.1
3	7.65808	0.638173	7.86054	0.655045	0.675	0	4.98556	0.415463	7.47755	0.623129	0.3375	0.280438	0.0751646	0.490628	0.355602	0.420612	0.0107717	0.633901	0.431384	0.0168721	0.0757815	1	30.4027	13.8194	702.601	6068.45	6771.06	1666.57	14394.4	16061	6	7.81941	1962.67	376.5	2339.17	750	1250	19650.1	1.42	27903.2	0.0757815				0.0419686	26493.4
4	8.7809	0.731742	9.84411	0.820343	0.675	0	6.86342	0.571952	6.45066	0.537555	0.3375	0.386067	0.0539292	0.625881	0.439997	0.36285	0.0954409	0.632996	0.45829	0.0886009	0.0182939	1	25.9529	11.7968	702.601	5180.25	5882.85	1666.57	12287.6	13954.2	6	5.79675	1454.98	376.5	1831.48	750	1250	17035.6	1.42	24190.6	0.0182939				0.152432	26825.5
5	6.0513	0.504275	11.3171	0.943096	0.675	0	6.11962	0.509968	5.36273	0.446894	0.3375	0.344228	-0.00192148	0.508047	0.342307	0.301653	0.167468	0.614362	0.469122	0.438821	0.126815	1	21.2385	9.65386	702.601	4239.25	4941.86	1666.57	10055.5	11722.1	6	3.65386	917.118	376.5	1293.62	750	1250	14265.7	1.42	20257.3	0.126815				-0.0108895	25080.5
6	7.1513	0.595942	10.4305	0.869208	0.675	0	5.51843	0.459869	7.77558	0.647965	0.3375	0.310412	0.0459246	0.505794	0.356336	0.437377	0.0746693	0.722635	0.512046	0.273266	0.15571	1	31.6942	14.4065	702.601	6326.24	7028.84	1666.57	15005.9	16672.4	6	8.40645	2110.02	376.5	2486.52	750	1250	20409	1.42	28980.7	0.15571				0.0998944	22421.3
7	6.2754	0.52295	12.2064	1.0172	0.675	0	6.07178	0.505982	7.41489	0.617907	0.3375	0.341538	0.00572657	0.511709	0.347264	0.417087	0.134762	0.752669	0.551849	0.494251	0.204585	1	30.1312	13.696	702.601	6014.26	6716.86	1666.57	14265.8	15932.4	6	7.69599	1931.69	376.5	2308.19	750	1250	19490.6	1.42	27676.7	0.204585				0.102863	24980.9
8	7.2394	0.603284	9.01728	0.75144	0.675	0	5.57146	0.464289	6.67745	0.556454	0.3375	0.313395	0.0469108	0.5112	0.360306	0.375607	0.0658076	0.622262	0.441414	0.148156	0.0811086	1	26.9356	12.2435	702.601	5376.42	6079.02	1666.57	12752.9	14419.5	6	6.24347	1567.11	376.5	1943.61	750	1250	17613.1	1.42	25010.6	0.0811086				0.113928	22091.6
9	10.0429	0.836912	11.6539	0.971159	0.675	0	6.96859	0.580716	7.31232	0.60936	0.3375	0.391983	0.0864663	0.667182	0.478449	0.411318	0.122107	0.731467	0.533425	0.134247	0.0549757	1	29.6867	13.494	702.601	5925.54	6628.14	1666.57	14055.4	15722	6	7.49396	1880.98	376.5	2257.48	750	1250	19229.5	1.42	27305.8	0.0549757				0.0728508	27995.4
10	6.80463	0.567053	10.6357	0.886307	0.675	0	4.77248	0.397707	6.1146	0.50955	0.3375	0.268452	0.0571542	0.454861	0.325606	0.343946	0.127155	0.636705	0.471102	0.319254	0.145495	1	24.4966	11.1348	702.601	4889.58	5592.18	1666.57	11598.1	13264.7	6	5.13482	1288.84	376.5	1665.34	750	1250	16180	1.42	22975.6	0.145495				0.0517607	23554.4
11	8.29863	0.691553	11.2277	0.935641	0.675	0	5.62484	0.468737	6.96284	0.580237	0.3375	0.316398	0.0752003	0.543937	0.391598	0.39166	0.119949	0.700186	0.511609	0.244088	0.120011	1	28.1723	12.8056	702.601	5623.26	6325.86	1666.57	13338.4	15005	6	6.8056	1708.2	376.5	2084.7	750	1250	18339.7	1.42	26042.3	0.120011				0.0706494	24018.4
12	8.08924	0.674103	11.4338	0.952815	0.675	0	6.43624	0.536353	7.93343	0.661119	0.3375	0.362039	0.0464906	0.582844	0.408529	0.446255	0.0984474	0.759567	0.544703	0.278712	0.136174	1	32.3782	14.7174	702.601	6462.77	7165.37	1666.57	15329.7	16996.3	6	8.71736	2188.06	376.5	2564.56	750	1250	20810.8	1.42	29551.4	0.136174				0.0890108	24063.8
13	9.36926	0.780772	9.76579	0.813816	0.675	0	4.92692	0.410576	5.20177	0.433481	0.3375	0.277139	0.124941	0.535517	0.40208	0.2926	0.128363	0.561844	0.420963	0.0330439	0.0188827	1	20.541	9.33683	702.601	4100.04	4802.64	1666.57	9725.31	11391.9	6	3.33683	837.544	376.5	1214.04	750	1250	13855.9	1.42	19675.4	0.0188827				0.0451298	25510.6
14	6.0099	0.500825	10.7842	0.898685	0.675	0	5.71039	0.475866	6.29428	0.524523	0.3375	0.32121	0.00842363	0.48429	0.329633	0.354053	0.126279	0.650803	0.480333	0.39786	0.1507	1	25.2752	11.4887	702.601	5045	5747.6	1666.57	11966.7	13633.3	6	5.48874	1377.67	376.5	1754.17	750	1250	16637.5	1.42	23625.2	0.1507				0.0808858	22093
15	9.07796	0.756496	11.9123	0.992695	0.675	0	6.88744	0.573953	6.92577	0.577148	0.3375	0.387418	0.0616083	0.635562	0.449027	0.389575	0.140247	0.717395	0.529822	0.236199	0.0807953	1	28.0117	12.7326	702.601	5591.2	6293.8	1666.57	13262.4	14928.9	6	6.73258	1689.88	376.5	2066.38	750	1250	18245.3	1.42	25908.3	0.0807953				0.137525	25754.3
16	8.77033	0.730861	10.8256	0.902137	0.675	0	5.08995	0.424162	7.45064	0.620887	0.3375	0.28631	0.103511	0.527673	0.38982	0.419099	0.0949219	0.715809	0.514021	0.171277	0.1242	1	30.2861	13.7664	702.601	6045.19	6747.79	1666.57	14339.2	16005.8	6	7.76642	1949.37	376.5	2325.87	750	1250	19581.6	1.42	27805.9	0.1242				0.215138	28372.5
17	8.0879	0.673991	7.71367	0.642806	0.675	0	3.72255	0.310213	6.82781	0.568984	0.3375	0.209394	0.122775	0.432988	0.332169	0.384064	0.0249151	0.593899	0.408979	-0.0311852	0.0768103	1	27.5872	12.5396	702.601	5506.47	6209.07	1666.57	13061.4	14727.9	6	6.53962	1641.44	376.5	2017.94	750	1250	17995.9	1.42	25554.1	0.0768103				0.0929879	26632.3
18	8.03222	0.669352	9.16683	0.763903	0.675	0	5.55857	0.463214	7.89407	0.657839	0.3375	0.31267	0.0695714	0.532786	0.382241	0.444041	0.0357965	0.693636	0.479838	0.0945512	0.0975969	1	32.2076	14.6398	702.601	6428.73	7131.33	1666.57	15249	16915.5	6	8.63984	2168.6	376.5	2545.1	750	1250	20710.6	1.42	29409.1	0.0975969				0.0653453	23060.1
19	10.0784	0.839867	10.66	0.888334	0.675	0	4.15469	0.346224	7.12982	0.594152	0.3375	0.233701	0.166605	0.512829	0.400306	0.401053	0.0992863	0.693438	0.500339	0.0484663	0.100033	1	28.8959	13.1345	702.601	5767.69	6470.3	1666.57	13681	15347.6	6	7.1345	1790.76	376.5	2167.26	750	1250	18764.8	1.42	26646	0.100033				0.133965	28341.7
20	7.75154	0.645962	9.20336	0.766946	0.675	0	6.28324	0.523603	6.76384	0.563653	0.3375	0.353432	0.0412959	0.564899	0.394728	0.380466	0.0686115	0.632264	0.449077	0.120985	0.054349	1	27.31	12.4136	702.601	5451.13	6153.74	1666.57	12930.1	14596.7	6	6.41362	1609.82	376.5	1986.32	750	1250	17833	1.42	25322.9	0.054349				0.124034	28400.8
21	8.70404	0.725337	10.6881	0.890672	0.675	0	5.65088	0.470907	6.29314	0.524428	0.3375	0.317862	0.0858701	0.556777	0.403732	0.353989	0.123607	0.648036	0.477597	0.165335	0.0738642	1	25.2703	11.4865	702.601	5044.01	5746.61	1666.57	11964.4	13631	6	5.48649	1377.11	376.5	1753.61	750	1250	16634.6	1.42	23621.1	0.0738642				0.194425	29416.8
22	7.26752	0.605626	9.76416	0.81368	0.675	0	7.46693	0.622244	8.12836	0.677363	0.3375	0.420015	-0.00560856	0.616636	0.414406	0.45722	0.046007	0.72337	0.503227	0.208054	0.0888209	1	33.2229	15.1013	702.601	6631.37	7333.97	1666.57	15729.6	17396.2	6	9.10131	2284.43	376.5	2660.93	750	1250	21307.1	1.42	30256.1	0.0888209				0.0744286	27878.2
23	7.04574	0.587145	8.65988	0.721657	0.675	0	6.20129	0.516774	7.0127	0.584392	0.3375	0.348823	0.0237501	0.540525	0.372573	0.394465	0.0463268	0.630719	0.440791	0.134511	0.0682185	1	28.3884	12.9038	702.601	5666.39	6368.99	1666.57	13440.7	15107.3	6	6.90381	1732.86	376.5	2109.36	750	1250	18466.6	1.42	26222.6	0.0682185				0.0510345	23844.5
24	8.05018	0.670849	10.1228	0.843568	0.675	0	4.84624	0.403854	6.964	0.580333	0.3375	0.272601	0.0901108	0.493965	0.362712	0.391725	0.0888417	0.669175	0.480567	0.172719	0.117854	1	28.1773	12.8079	702.601	5624.26	6326.86	1666.57	13340.8	15007.3	6	6.80787	1708.78	376.5	2085.28	750	1250	18342.6	1.42	26046.5	0.117854				0.08755	27821.2
25	7.32131	0.61011	10.8451	0.903761	0.675	0	6.90608	0.575507	8.35051	0.695876	0.3375	0.388467	0.0116783	0.587185	0.400146	0.469716	0.0701612	0.766037	0.539877	0.293651	0.139732	1	34.1855	15.5389	702.601	6823.52	7526.12	1666.57	16185.4	17852	6	9.53888	2394.26	376.5	2770.76	750	1250	21872.7	1.42	31059.3	0.139732				0.0765899	27113.9
26	9.40144	0.783453	11.1489	0.929076	0.675	0	4.87921	0.4066	8.18854	0.682378	0.3375	0.274455	0.127188	0.533788	0.401643	0.460605	0.0832606	0.765639	0.543866	0.145623	0.142223	1	33.4837	15.2198	702.601	6683.42	7386.02	1666.57	15853.1	17519.7	6	9.21984	2314.18	376.5	2690.68	750	1250	21460.3	1.42	30473.7	0.142223				0.219065	30545.3
27	10.0922	0.841021	12.4781	1.03984	0.675	0	5.3182	0.443183	7.00312	0.583593	0.3375	0.299149	0.13427	0.577453	0.433419	0.393925	0.153983	0.737576	0.547908	0.198817	0.114489	1	28.3468	12.8849	702.601	5658.1	6360.7	1666.57	13421	15087.6	6	6.88493	1728.12	376.5	2104.62	750	1250	18442.2	1.42	26188	0.114489				0.123392	24854.1
28	7.9559	0.662992	9.97104	0.83092	0.675	0	5.93936	0.494947	6.30721	0.525601	0.3375	0.334089	0.0567153	0.551662	0.390804	0.354781	0.103045	0.628646	0.457826	0.167928	0.0670216	1	25.3313	11.5142	702.601	5056.18	5758.78	1666.57	11993.3	13659.9	6	5.51421	1384.07	376.5	1760.57	750	1250	16670.4	1.42	23672	0.0670216				0.130336	24012.3
29	10.6704	0.889204	11.3384	0.944866	0.675	0	4.30039	0.358366	6.88589	0.573824	0.3375	0.241897	0.179158	0.537524	0.421055	0.387331	0.125227	0.699051	0.512558	0.0556627	0.0915034	1	27.8389	12.654	702.601	5556.71	6259.31	1666.57	13180.5	14847.1	6	6.65403	1670.16	376.5	2046.66	750	1250	18143.8	1.42	25764.1	0.0915034				0.096547	25208.1
30	8.89877	0.741565	9.78692	0.815576	0.675	0	6.04149	0.503457	6.4635	0.538625	0.3375	0.339834	0.0803613	0.583818	0.420195	0.363572	0.0934711	0.632096	0.457043	0.0740119	0.0368482	1	26.0085	11.822	702.601	5191.36	5893.96	1666.57	12313.9	13980.5	6	5.82204	1461.33	376.5	1837.83	750	1250	17068.3	1.42	24237	0.0368482				0.183929	28460.8
31	11.8313	0.985942	11.4587	0.954888	0.675	0	5.41474	0.451229	6.12096	0.51008	0.3375	0.304579	0.180466	0.631695	0.485045	0.344304	0.150123	0.660203	0.494427	-0.0310544	0.00938159	1	24.5242	11.1474	702.601	4895.09	5597.69	1666.57	11611.2	13277.7	6	5.14735	1291.99	376.5	1668.49	750	1250	16196.2	1.42	22998.6	0.00938159				-0.0010514	28776.7
32	9.02229	0.751857	10.8252	0.902101	0.675	0	5.2153	0.434608	7.44864	0.62072	0.3375	0.29336	0.107072	0.54168	0.400432	0.418986	0.0949662	0.715686	0.513952	0.150244	0.11352	1	30.2774	13.7625	702.601	6043.45	6746.05	1666.57	14335.1	16001.7	6	7.76248	1948.38	376.5	2324.88	750	1250	19576.5	1.42	27798.7	0.11352				0.139135	28204.9
33	8.04473	0.670395	11.9153	0.992943	0.675	0	4.10046	0.341705	8.0908	0.674234	0.3375	0.230651	0.110933	0.452638	0.341584	0.455108	0.107565	0.781798	0.562672	0.322549	0.221089	1	33.0602	15.0273	702.601	6598.89	7301.49	1666.57	15652.6	17319.2	6	9.02734	2265.86	376.5	2642.36	750	1250	21211.5	1.42	30120.4	0.221089				0.0804925	29603.1
34	10.138	0.844831	12.1848	1.0154	0.675	0	5.87903	0.48992	5.98895	0.499079	0.3375	0.330696	0.119783	0.609702	0.450478	0.336879	0.174259	0.673338	0.511138	0.170571	0.0606593	1	23.9521	10.8873	702.601	4780.9	5483.5	1666.57	11340.3	13006.9	6	4.88733	1226.72	376.5	1603.22	750	1250	15860.1	1.42	22521.4	0.0606593				0.190078	22868.3
35	10.0948	0.841231	11.1165	0.926371	0.675	0	5.57928	0.46494	6.0658	0.505484	0.3375	0.313835	0.126998	0.591938	0.440833	0.341201	0.14205	0.647533	0.483251	0.08514	0.0424181	1	24.2851	11.0387	702.601	4847.38	5549.98	1666.57	11498	13164.6	6	5.0387	1264.71	376.5	1641.21	750	1250	16055.8	1.42	22799.2	0.0424181				0.0978098	28140.6
36	9.06164	0.755137	10.995	0.916252	0.675	0	6.68075	0.556729	6.87051	0.572542	0.3375	0.375792	0.0669627	0.623692	0.442755	0.386466	0.116002	0.688544	0.502468	0.161115	0.0597131	1	27.7722	12.6237	702.601	5543.4	6246	1666.57	13149	14815.5	6	6.62372	1662.55	376.5	2039.05	750	1250	18104.6	1.42	25708.5	0.0597131				0.138888	28602.3
37	7.75149	0.645957	11.3464	0.945534	0.675	0	5.05673	0.421394	8.78885	0.732404	0.3375	0.284441	0.07579	0.497184	0.360231	0.494373	0.0719314	0.804335	0.566304	0.299577	0.206073	1	36.085	16.4023	702.601	7202.65	7905.26	1666.57	17084.7	18751.3	6	10.4023	2610.97	376.5	2987.47	750	1250	22988.8	1.42	32644	0.206073				0.0242596	28046.1
38	10.1467	0.845554	12.3681	1.03067	0.675	0	4.19311	0.349426	6.09482	0.507901	0.3375	0.235862	0.167443	0.516869	0.403306	0.342833	0.176435	0.684336	0.519268	0.185117	0.115963	1	24.4109	11.0958	702.601	4872.47	5575.07	1666.57	11557.5	13224.1	6	5.09585	1279.06	376.5	1655.56	750	1250	16129.6	1.42	22904.1	0.115963				0.148683	30913.2
39	6.23641	0.519701	10.25	0.854165	0.675	0	4.70168	0.391807	7.83408	0.65284	0.3375	0.264469	0.0431643	0.434971	0.307634	0.440667	0.067947	0.720787	0.508614	0.334464	0.20098	1	31.9477	14.5217	702.601	6376.84	7079.44	1666.57	15125.9	16792.5	6	8.52168	2138.94	376.5	2515.44	750	1250	20557.9	1.42	29192.2	0.20098				0.231812	27318.4
40	11.5604	0.963365	11.0119	0.917656	0.675	0	6.61133	0.550944	7.65263	0.637719	0.3375	0.371887	0.139192	0.690136	0.511079	0.43046	0.0944789	0.732198	0.524939	-0.0457084	0.01386	1	31.1614	14.1643	702.601	6219.89	6922.49	1666.57	14753.6	16420.2	6	8.16426	2049.23	376.5	2425.73	750	1250	20095.9	1.42	28536.2	0.01386				0.0504912	24876.4
41	9.49159	0.790966	10.3862	0.865519	0.675	0	5.72341	0.476951	7.43333	0.619444	0.3375	0.321942	0.10598	0.582931	0.427922	0.418125	0.0830501	0.702494	0.501175	0.0745527	0.0732529	1	30.2111	13.7323	702.601	6030.21	6732.81	1666.57	14303.7	15970.3	6	7.73232	1940.81	376.5	2317.31	750	1250	19537.6	1.42	27743.3	0.0732529				0.181201	26361.5
42	9.0301	0.752508	10.2814	0.856786	0.675	0	6.68789	0.557324	5.9727	0.497725	0.3375	0.376194	0.0658747	0.623199	0.442068	0.335964	0.121183	0.618908	0.457148	0.104278	0.0150791	1	23.8817	10.8553	702.601	4766.85	5469.45	1666.57	11307	12973.5	6	4.85531	1218.68	376.5	1595.18	750	1250	15818.7	1.42	22462.6	0.0150791				0.0593603	22221.4
43	8.5799	0.714991	8.3159	0.692992	0.675	0	5.90317	0.491931	6.49423	0.541186	0.3375	0.332053	0.0752829	0.567214	0.407336	0.365301	0.0512345	0.592421	0.416535	-0.0219995	0.00919873	1	26.1417	11.8826	702.601	5217.94	5920.54	1666.57	12377	14043.6	6	5.88258	1476.53	376.5	1853.03	750	1250	17146.6	1.42	24348.1	0.00919873				0.0835356	26024.9
44	8.05701	0.671417	10.1981	0.849841	0.675	0	5.33753	0.444794	7.87323	0.656103	0.3375	0.300236	0.0764854	0.52128	0.376721	0.442869	0.0653866	0.721489	0.508256	0.178423	0.131535	1	32.1173	14.5988	702.601	6410.7	7113.3	1666.57	15206.2	16872.8	6	8.59879	2158.3	376.5	2534.8	750	1250	20657.6	1.42	29333.8	0.131535				0.0754636	26644.6
45	8.02079	0.668399	8.64238	0.720198	0.675	0	7.74156	0.64513	7.50181	0.625151	0.3375	0.435463	0.00785325	0.652983	0.443316	0.421977	0.0320786	0.657229	0.454055	0.0517996	0.0107394	1	30.5078	13.8672	702.601	6089.44	6792.04	1666.57	14444.2	16110.7	6	7.8672	1974.67	376.5	2351.17	750	1250	19711.9	1.42	27990.9	0.0107394				0.185546	23579
46	9.27018	0.772515	11.21	0.934164	0.675	0	6.66652	0.555543	6.79767	0.566472	0.3375	0.374992	0.0732279	0.628771	0.44822	0.382369	0.124096	0.690568	0.506465	0.161649	0.058245	1	27.4566	12.4803	702.601	5480.4	6183	1666.57	12999.5	14666.1	6	6.48025	1626.54	376.5	2003.04	750	1250	17919.1	1.42	25445.2	0.058245				0.166268	28184.1
47	10.2091	0.85076	12.0433	1.00361	0.675	0	3.79869	0.316557	7.00598	0.583832	0.3375	0.213676	0.180293	0.496851	0.393969	0.394086	0.141675	0.725506	0.535761	0.152849	0.141792	1	28.3592	12.8906	702.601	5660.58	6363.18	1666.57	13426.9	15093.5	6	6.89056	1729.53	376.5	2106.03	750	1250	18449.5	1.42	26198.3	0.141792				0.148469	27600.5
48	8.38571	0.69881	9.15817	0.763181	0.675	0	3.80063	0.316719	6.47983	0.539986	0.3375	0.213785	0.128956	0.445674	0.342741	0.364491	0.0753282	0.615314	0.439819	0.0643711	0.0970779	1	26.0793	11.8542	702.601	5205.49	5908.09	1666.57	12347.4	14014	6	5.85421	1469.41	376.5	1845.91	750	1250	17109.9	1.42	24296.1	0.0970779				0.11446	26202.5
49	6.4776	0.5398	10.3106	0.859214	0.675	0	7.14867	0.595722	7.42182	0.618485	0.3375	0.402113	-0.0188738	0.576849	0.383239	0.417477	0.0812459	0.699731	0.498723	0.319413	0.115484	1	30.1612	13.7096	702.601	6020.25	6722.85	1666.57	14280.1	15946.6	6	7.70964	1935.12	376.5	2311.62	750	1250	19508.3	1.42	27701.7	0.115484				0.114301	27457.1
50	8.62412	0.718677	10.5098	0.875819	0.675	0	3.89182	0.324318	6.5055	0.542125	0.3375	0.218915	0.133096	0.457414	0.352011	0.365934	0.112622	0.654747	0.478556	0.157143	0.126545	1	26.1905	11.9048	702.601	5227.69	5930.29	1666.57	12400.1	14066.7	6	5.90477	1482.1	376.5	1858.6	750	1250	17175.3	1.42	24388.9	0.126545				0.0418645	26836.5
51	6.80594	0.567162	10.6021	0.883507	0.675	0	4.8782	0.406517	6.85864	0.571553	0.3375	0.274399	0.0542176	0.460734	0.328616	0.385799	0.105284	0.676838	0.491083	0.316346	0.162467	1	27.7208	12.6004	702.601	5533.14	6235.74	1666.57	13124.6	14791.2	6	6.60035	1656.69	376.5	2033.19	750	1250	18074.4	1.42	25665.6	0.162467				0.070794	29372.9
52	8.59263	0.716052	8.68192	0.723493	0.675	0	7.80064	0.650053	8.48613	0.707178	0.3375	0.438786	0.0222748	0.672328	0.461061	0.477345	0.00550639	0.712684	0.482851	0.00744074	0.0217909	1	34.7732	15.806	702.601	6940.83	7643.43	1666.57	16463.7	18130.2	6	9.80602	2461.31	376.5	2837.81	750	1250	22218	1.42	31549.6	0.0217909				0.207838	28210
53	8.05408	0.671174	10.4192	0.868263	0.675	0	6.44004	0.53667	5.97466	0.497889	0.3375	0.362252	0.045395	0.582065	0.407647	0.336075	0.125001	0.62289	0.461076	0.19709	0.0534291	1	23.8902	10.8592	702.601	4768.54	5471.15	1666.57	11311	12977.6	6	4.85918	1219.66	376.5	1596.16	750	1250	15823.7	1.42	22469.7	0.0534291				0.159494	20956.5
54	7.02846	0.585705	12.4248	1.0354	0.675	0	4.40624	0.367187	7.00562	0.583802	0.3375	0.247851	0.0737498	0.440937	0.321601	0.394066	0.152414	0.736216	0.54648	0.449694	0.224879	1	28.3577	12.8899	702.601	5660.27	6362.87	1666.57	13426.2	15092.7	6	6.88987	1729.36	376.5	2105.86	750	1250	18448.6	1.42	26197	0.224879				0.12928	22565.3
55	8.1245	0.677042	12.4924	1.04104	0.675	0	5.67519	0.472932	6.31772	0.526477	0.3375	0.319229	0.0688869	0.541819	0.388116	0.355372	0.173664	0.700141	0.529036	0.363994	0.140919	1	25.3768	11.5349	702.601	5065.27	5767.87	1666.57	12014.8	13681.4	6	5.53491	1389.26	376.5	1765.76	750	1250	16697.2	1.42	23710	0.140919				0.00362982	23664.7
56	9.14719	0.762265	12.7242	1.06035	0.675	0	5.90658	0.492215	5.81927	0.484939	0.3375	0.332245	0.0911421	0.583357	0.423387	0.327334	0.1942	0.67914	0.521534	0.298082	0.0981472	1	23.2169	10.5531	702.601	4634.14	5336.74	1666.57	10992.2	12658.8	6	4.55311	1142.83	376.5	1519.33	750	1250	15428.1	1.42	21907.9	0.0981472				0.118249	30378.4
57	8.31105	0.692588	11.0072	0.917267	0.675	0	5.78288	0.481907	7.82206	0.651838	0.3375	0.325287	0.0711047	0.553012	0.396392	0.439991	0.0895822	0.74142	0.529573	0.224679	0.133181	1	31.8956	14.498	702.601	6366.44	7069.04	1666.57	15101.2	16767.8	6	8.49799	2133	376.5	2509.5	750	1250	20527.3	1.42	29148.7	0.133181				0.0434794	22211
58	9.3458	0.778817	11.2416	0.936797	0.675	0	6.1218	0.51015	6.69124	0.557603	0.3375	0.344351	0.0906749	0.600825	0.435026	0.376382	0.127978	0.685581	0.50436	0.157981	0.0693338	1	26.9954	12.2706	702.601	5388.34	6090.94	1666.57	12781.2	14447.7	6	6.27062	1573.93	376.5	1950.43	750	1250	17648.2	1.42	25060.4	0.0693338				0.174811	26425.5
59	9.79302	0.816085	11.1708	0.9309	0.675	0	5.56092	0.46341	6.14944	0.512454	0.3375	0.312802	0.119028	0.582438	0.431829	0.345906	0.141226	0.653679	0.487132	0.114815	0.0553023	1	24.6476	11.2034	702.601	4919.72	5622.32	1666.57	11669.6	13336.2	6	5.20345	1306.07	376.5	1682.57	750	1250	16268.7	1.42	23101.6	0.0553023				0.120169	29299
60	5.16726	0.430605	13.15	1.09583	0.675	0	3.51146	0.292621	7.7058	0.64215	0.3375	0.197519	0.0465696	0.339191	0.244089	0.433451	0.153117	0.795267	0.586568	0.665224	0.342479	1	31.3918	14.269	702.601	6265.88	6968.49	1666.57	14862.7	16529.3	6	8.26901	2075.52	376.5	2452.02	750	1250	20231.3	1.42	28728.4	0.342479				0.167394	25861.9
61	9.73884	0.81157	9.35642	0.779701	0.675	0	6.33271	0.527726	7.64162	0.636802	0.3375	0.356215	0.0957975	0.623523	0.452012	0.429841	0.0482286	0.68503	0.47807	-0.0318686	0.0260575	1	31.1137	14.1426	702.601	6210.37	6912.97	1666.57	14731	16397.6	6	8.14258	2043.79	376.5	2420.29	750	1250	20067.9	1.42	28496.4	0.0260575				0.0509071	26516.2
62	8.52796	0.710664	10.5324	0.877699	0.675	0	7.59524	0.632937	5.95298	0.496082	0.3375	0.427232	0.0262328	0.65917	0.453465	0.334855	0.128796	0.624878	0.463651	0.167036	0.0101859	1	23.7962	10.8165	702.601	4749.79	5452.39	1666.57	11266.5	12933.1	6	4.81648	1208.94	376.5	1585.44	750	1250	15768.5	1.42	22391.3	0.0101859				0.129527	29931.9
63	7.32556	0.610463	10.6087	0.884059	0.675	0	5.01029	0.417525	7.29442	0.607868	0.3375	0.281829	0.0651169	0.482641	0.346946	0.410311	0.0932146	0.701083	0.503526	0.273596	0.15658	1	29.6091	13.4587	702.601	5910.06	6612.66	1666.57	14018.7	15685.3	6	7.4587	1872.13	376.5	2248.63	750	1250	19183.9	1.42	27241.1	0.15658				0.0949835	27648.5
64	7.8721	0.656008	12.2292	1.0191	0.675	0	4.46587	0.372156	7.58574	0.632145	0.3375	0.251205	0.0958	0.467956	0.347005	0.426698	0.130598	0.762743	0.557296	0.363094	0.21029	1	30.8715	14.0325	702.601	6162.04	6864.64	1666.57	14616.4	16282.9	6	8.03252	2016.16	376.5	2392.66	750	1250	19925.6	1.42	28294.4	0.21029				0.120007	32719.2
65	9.23614	0.769679	12.592	1.04933	0.675	0	6.65003	0.554169	5.73623	0.478019	0.3375	0.374064	0.0727346	0.626903	0.446799	0.322663	0.192818	0.670837	0.515481	0.279653	0.0686824	1	22.857	10.3895	702.601	4562.31	5264.91	1666.57	10821.8	12488.4	6	4.38954	1101.78	376.5	1478.28	750	1250	15216.7	1.42	21607.7	0.0686824				0.131618	26899.4
66	8.28862	0.690718	11.7066	0.975548	0.675	0	7.23392	0.602827	6.40322	0.533602	0.3375	0.406908	0.0296633	0.63249	0.436571	0.360181	0.149157	0.682758	0.509338	0.28483	0.0727665	1	25.7473	11.7033	702.601	5139.22	5841.82	1666.57	12190.3	13856.8	6	5.70331	1431.53	376.5	1808.03	750	1250	16914.9	1.42	24019.1	0.0727665				0.114338	29565
67	7.82709	0.652258	11.5937	0.966138	0.675	0	7.30825	0.609021	6.02699	0.502249	0.3375	0.411089	0.0145924	0.623613	0.425681	0.339018	0.156562	0.658811	0.49558	0.31388	0.0698989	1	24.1169	10.9622	702.601	4813.8	5516.4	1666.57	11418.4	13084.9	6	4.96224	1245.52	376.5	1622.02	750	1250	15956.9	1.42	22658.9	0.0698989				0.0441507	24758.2
68	8.10004	0.675003	10.3864	0.865529	0.675	0	6.15434	0.512862	7.53302	0.627752	0.3375	0.346182	0.0547226	0.567585	0.400904	0.423732	0.08025	0.708002	0.503982	0.190526	0.103078	1	30.6431	13.9287	702.601	6116.44	6819.04	1666.57	14508.2	16174.8	6	7.92868	1990.1	376.5	2366.6	750	1250	19791.4	1.42	28103.8	0.103078				0.0836311	28326.5
69	5.66762	0.472302	10.7323	0.894356	0.675	0	5.34865	0.445721	6.6393	0.553275	0.3375	0.300862	0.00897098	0.454692	0.309833	0.373461	0.115115	0.66839	0.488576	0.422054	0.178743	1	26.7703	12.1683	702.601	5343.42	6046.02	1666.57	12674.6	14341.2	6	6.16833	1548.25	376.5	1924.75	750	1250	17515.9	1.42	24872.6	0.178743				0.0870668	22976.4
70	10.3756	0.864633	9.67404	0.80617	0.675	0	4.58419	0.382016	5.0538	0.42115	0.3375	0.257861	0.162883	0.544899	0.420744	0.284276	0.129944	0.551094	0.41422	-0.0584634	-0.0065238	1	19.8998	9.04535	702.601	3972.05	4674.65	1666.57	9421.71	11088.3	6	3.04535	764.384	376.5	1140.88	750	1250	13479.2	1.42	19140.4	-0.0065238				-0.00276765	23846
71	8.00243	0.666869	11.2593	0.938271	0.675	0	6.2206	0.518383	6.61439	0.551199	0.3375	0.349909	0.0501139	0.568497	0.400023	0.372059	0.130637	0.681836	0.502696	0.271402	0.102674	1	26.6624	12.1193	702.601	5321.87	6024.47	1666.57	12623.5	14290.1	6	6.11925	1535.93	376.5	1912.43	750	1250	17452.5	1.42	24782.6	0.102674				-0.0544058	24328.7
72	9.78397	0.815331	11.587	0.965586	0.675	0	6.72069	0.560057	6.97581	0.581318	0.3375	0.378039	0.0861547	0.646212	0.464193	0.392389	0.129691	0.711008	0.52208	0.150256	0.0578867	1	28.2285	12.8311	702.601	5634.48	6337.08	1666.57	13365	15031.6	6	6.83114	1714.62	376.5	2091.12	750	1250	18372.7	1.42	26089.2	0.0578867				-0.0175426	25814.9
73	9.71014	0.809178	11.5898	0.965813	0.675	0	6.88066	0.573388	8.4842	0.707016	0.3375	0.387037	0.0795792	0.652967	0.466616	0.477236	0.0873437	0.79436	0.56458	0.156634	0.0979637	1	34.7648	15.8022	702.601	6939.15	7641.75	1666.57	16459.7	18126.3	6	9.8022	2460.35	376.5	2836.85	750	1250	22213.1	1.42	31542.6	0.0979637				0.0290161	26820.3
74	7.35332	0.612777	9.88835	0.824029	0.675	0	7.44328	0.620273	7.66716	0.63893	0.3375	0.418684	-0.00253002	0.617743	0.416154	0.431277	0.0624711	0.701401	0.493749	0.211252	0.0775943	1	31.2243	14.1929	702.601	6232.46	6935.06	1666.57	14783.4	16450	6	8.19288	2056.41	376.5	2432.91	750	1250	20132.9	1.42	28588.7	0.0775943				0.179528	28825.5
75	7.87067	0.655889	9.30286	0.775238	0.675	0	5.43902	0.453252	7.53934	0.628278	0.3375	0.305945	0.0683901	0.521642	0.374335	0.424088	0.049599	0.677877	0.473687	0.119349	0.0993515	1	30.6705	13.9411	702.601	6121.9	6824.5	1666.57	14521.2	16187.7	6	7.94112	1993.22	376.5	2369.72	750	1250	19807.5	1.42	28126.6	0.0993515				0.0280989	28693.6
76	8.15929	0.679941	9.79873	0.816561	0.675	0	5.44916	0.454097	7.45148	0.620957	0.3375	0.306515	0.0762223	0.530319	0.382738	0.419146	0.0660163	0.686973	0.485162	0.13662	0.102425	1	30.2898	13.7681	702.601	6045.91	6748.51	1666.57	14340.9	16007.5	6	7.76808	1949.79	376.5	2326.29	750	1250	19583.8	1.42	27809	0.102425				0.122025	35489.6
77	9.78632	0.815527	8.86822	0.739018	0.675	0	4.99453	0.416211	7.5266	0.627217	0.3375	0.280942	0.134769	0.55098	0.415711	0.423371	0.0377329	0.66495	0.461104	-0.0765088	0.0453928	1	30.6153	13.916	702.601	6110.89	6813.49	1666.57	14495	16161.6	6	7.91604	1986.92	376.5	2363.42	750	1250	19775	1.42	28080.6	0.0453928				0.132134	26480.6
78	8.58507	0.715423	11.6349	0.969575	0.675	0	4.349	0.362417	7.79224	0.649353	0.3375	0.244631	0.11914	0.481556	0.363771	0.438313	0.108075	0.757428	0.546388	0.254152	0.182617	1	31.7664	14.4393	702.601	6340.64	7043.24	1666.57	15040	16706.6	6	8.43925	2118.25	376.5	2494.75	750	1250	20451.4	1.42	29040.9	0.182617				0.057125	24547.7
79	9.49206	0.791005	11.8616	0.988463	0.675	0	5.23788	0.43649	8.53399	0.711166	0.3375	0.294631	0.119649	0.556139	0.41428	0.480037	0.0935878	0.804754	0.573625	0.197458	0.159345	1	34.9806	15.9003	702.601	6982.22	7684.82	1666.57	16561.9	18228.4	6	9.90029	2484.97	376.5	2861.47	750	1250	22339.9	1.42	31722.7	0.159345				0.106141	23380.3
80	7.75062	0.645885	11.2791	0.939927	0.675	0	3.81033	0.317528	7.27057	0.605881	0.3375	0.214331	0.110821	0.428348	0.325152	0.40897	0.112741	0.718622	0.52171	0.294042	0.196558	1	29.5058	13.4117	702.601	5889.43	6592.03	1666.57	13969.8	15636.3	6	7.41173	1860.35	376.5	2236.85	750	1250	19123.2	1.42	27154.9	0.196558				0.0591755	24114.6
81	6.42678	0.535565	11.7976	0.983135	0.675	0	3.20661	0.267217	6.12549	0.510457	0.3375	0.180372	0.0905674	0.357785	0.270939	0.344559	0.159529	0.669986	0.504087	0.44757	0.233149	1	24.5438	11.1563	702.601	4899	5601.6	1666.57	11620.4	13287	6	5.15627	1294.22	376.5	1670.72	750	1250	16207.7	1.42	23015	0.233149				0.0285964	25887.9
82	10.4996	0.87497	11.3245	0.943705	0.675	0	5.99988	0.49999	5.58762	0.465635	0.3375	0.337493	0.126556	0.626546	0.464049	0.314304	0.161349	0.626984	0.475652	0.0687351	0.0116033	1	22.213	10.0968	702.601	4433.78	5136.38	1666.57	10516.9	12183.5	6	4.09683	1028.3	376.5	1404.8	750	1250	14838.3	1.42	21070.4	0.0116033				0.134493	29401.8
83	8.97877	0.748231	8.91571	0.742976	0.675	0	5.6089	0.467408	8.58006	0.715005	0.3375	0.315501	0.0947776	0.562186	0.410278	0.482629	0.00943998	0.724445	0.492069	-0.00525517	0.0817903	1	35.1803	15.991	702.601	7022.07	7724.67	1666.57	16656.4	18322.9	6	9.99104	2507.75	376.5	2884.25	750	1250	22457.2	1.42	31889.2	0.0817903				0.0771013	24794.6
84	8.32349	0.693624	10.8171	0.901425	0.675	0	6.39468	0.53289	5.81757	0.484798	0.3375	0.359701	0.0542479	0.587138	0.413949	0.327238	0.140612	0.625409	0.46785	0.207801	0.0539016	1	23.2095	10.5498	702.601	4632.67	5335.27	1666.57	10988.7	12655.3	6	4.54976	1141.99	376.5	1518.49	750	1250	15423.8	1.42	21901.8	0.0539016				0.171968	28378.5
85	8.13464	0.677887	11.0627	0.921889	0.675	0	5.91676	0.493063	7.64919	0.637433	0.3375	0.332818	0.062378	0.555441	0.395196	0.430267	0.0960038	0.733437	0.526271	0.244002	0.131075	1	31.1465	14.1575	702.601	6216.92	6919.52	1666.57	14746.6	16413.1	6	8.1575	2047.53	376.5	2424.03	750	1250	20087.2	1.42	28523.8	0.131075				0.0975865	25975.7
86	7.82033	0.651694	9.85843	0.821535	0.675	0	5.12252	0.426877	7.58602	0.632169	0.3375	0.288142	0.0758758	0.502752	0.364018	0.426714	0.0639113	0.69608	0.490625	0.169842	0.126608	1	30.8728	14.0331	702.601	6162.28	6864.88	1666.57	14617	16283.5	6	8.03308	2016.3	376.5	2392.8	750	1250	19926.3	1.42	28295.4	0.126608				0.127169	27411.8
87	5.05925	0.421604	9.65023	0.804186	0.675	0	5.49627	0.458022	7.37033	0.614194	0.3375	0.309165	-0.0122911	0.445731	0.296874	0.414581	0.0641224	0.678316	0.478703	0.382582	0.181829	1	29.9381	13.6082	702.601	5975.71	6678.32	1666.57	14174.4	15841	6	7.60822	1909.66	376.5	2286.16	750	1250	19377.2	1.42	27515.6	0.181829				0.13292	25861.1
88	6.61758	0.551465	10.9269	0.910579	0.675	0	4.58424	0.38202	6.39166	0.532638	0.3375	0.257864	0.0571877	0.439208	0.315051	0.359531	0.127555	0.660193	0.487086	0.359114	0.172035	1	25.6972	11.6805	702.601	5129.22	5831.82	1666.57	12166.5	13833.1	6	5.68054	1425.82	376.5	1802.32	750	1250	16885.4	1.42	23977.3	0.172035				0.0109873	27803.1
89	8.29386	0.691155	9.39336	0.78278	0.675	0	6.14732	0.512276	6.44612	0.537177	0.3375	0.345786	0.0603716	0.572648	0.406158	0.362594	0.082891	0.620068	0.445485	0.0916247	0.0393273	1	25.9332	11.7878	702.601	5176.33	5878.93	1666.57	12278.3	13944.8	6	5.78782	1452.74	376.5	1829.24	750	1250	17024.1	1.42	24174.2	0.0393273				0.158988	32137.7
90	8.72656	0.727213	11.8013	0.983442	0.675	0	6.27657	0.523047	8.01278	0.667732	0.3375	0.353057	0.068906	0.591953	0.421963	0.450719	0.106552	0.774284	0.557271	0.256229	0.135308	1	32.722	14.8737	702.601	6531.4	7234	1666.57	15492.5	17159.1	6	8.87366	2227.29	376.5	2603.79	750	1250	21012.9	1.42	29838.3	0.135308				0.182957	23747.7
91	9.19462	0.766219	10.5666	0.880554	0.675	0	6.58485	0.548738	7.69655	0.641379	0.3375	0.370398	0.0733999	0.622137	0.443798	0.432931	0.0807214	0.7221	0.513652	0.114335	0.0698545	1	31.3517	14.2508	702.601	6257.88	6960.48	1666.57	14843.7	16510.3	6	8.25078	2070.94	376.5	2447.44	750	1250	20207.7	1.42	28695	0.0698545				0.0780479	31287.7
92	8.66315	0.721929	12.5321	1.04434	0.675	0	4.84228	0.403523	6.61535	0.551279	0.3375	0.272378	0.107462	0.510985	0.37984	0.372113	0.166409	0.717688	0.538523	0.322414	0.158682	1	26.6665	12.1211	702.601	5322.7	6025.3	1666.57	12625.5	14292	6	6.12114	1536.41	376.5	1912.91	750	1250	17454.9	1.42	24786	0.158682				0.0830422	26945
93	7.70013	0.641678	11.6802	0.973346	0.675	0	4.22531	0.352109	7.21804	0.601504	0.3375	0.237674	0.0977294	0.449839	0.335403	0.406015	0.125497	0.727	0.531512	0.331668	0.196109	1	29.2782	13.3083	702.601	5844	6546.6	1666.57	13862	15528.6	6	7.30827	1834.38	376.5	2210.88	750	1250	18989.4	1.42	26965	0.196109				0.0987288	21881.9
94	7.88082	0.656735	9.29762	0.774802	0.675	0	5.18901	0.432418	7.51644	0.62637	0.3375	0.291882	0.0757072	0.508125	0.367589	0.422799	0.0500958	0.676465	0.472895	0.118066	0.105306	1	30.5712	13.896	702.601	6102.09	6804.69	1666.57	14474.2	16140.8	6	7.89601	1981.9	376.5	2358.4	750	1250	19749.2	1.42	28043.8	0.105306				0.00765658	25567.5
95	7.92338	0.660281	11.6923	0.97436	0.675	0	6.53724	0.54477	6.20602	0.517168	0.3375	0.36772	0.038985	0.583755	0.406705	0.349089	0.154302	0.671471	0.503391	0.314079	0.0966861	1	24.8928	11.3149	702.601	4968.66	5671.26	1666.57	11785.7	13452.2	6	5.31489	1334.04	376.5	1710.54	750	1250	16412.8	1.42	23306.1	0.0966861				0.106557	30161.8
96	10.6373	0.886445	8.24471	0.687059	0.675	0	6.67767	0.556473	7.66091	0.638409	0.3375	0.375619	0.111366	0.667838	0.486985	0.430926	0.0164194	0.654829	0.447346	-0.199386	-0.0396391	1	31.1973	14.1806	702.601	6227.05	6929.65	1666.57	14770.6	16437.2	6	8.18058	2053.33	376.5	2429.83	750	1250	20117	1.42	28566.1	-0.0396391				0.0315891	24261.6
97	9.07308	0.75609	10.2244	0.852033	0.675	0	6.20635	0.517196	7.4203	0.618359	0.3375	0.349107	0.0806266	0.597823	0.429734	0.417392	0.0788652	0.697224	0.496257	0.0959437	0.0665233	1	30.1546	13.7067	702.601	6018.94	6721.54	1666.57	14277	15943.5	6	7.70666	1934.37	376.5	2310.87	750	1250	19504.4	1.42	27696.2	0.0665233				0.121888	24083.9
98	8.90162	0.741802	8.94261	0.745217	0.675	0	4.43387	0.36949	7.23278	0.602732	0.3375	0.249405	0.125655	0.495145	0.375061	0.406844	0.0480888	0.650821	0.454933	0.00341554	0.079872	1	29.3421	13.3373	702.601	5856.75	6559.35	1666.57	13892.2	15558.8	6	7.3373	1841.66	376.5	2218.16	750	1250	19027	1.42	27018.3	0.079872				0.0808961	28672.6
99	7.67807	0.639839	11.384	0.948667	0.675	0	5.78531	0.482109	7.61576	0.634647	0.3375	0.325423	0.0532339	0.535343	0.378657	0.428386	0.105982	0.740628	0.534368	0.308828	0.155711	1	31.0016	14.0916	702.601	6188	6890.6	1666.57	14678	16344.5	6	8.09164	2031	376.5	2407.5	750	1250	20002	1.42	28402.9	0.155711				0.106432	27982.2
100	7.9022	0.658517	11.0238	0.918647	0.675	0	6.9259	0.577158	8.17789	0.681491	0.3375	0.389582	0.0274586	0.604617	0.41704	0.460006	0.0800403	0.761531	0.540047	0.260131	0.123006	1	33.4375	15.1989	702.601	6674.22	7376.82	1666.57	15831.3	17497.8	6	9.19888	2308.92	376.5	2685.42	750	1250	21433.3	1.42	30435.2	0.123006				0.087072	26313.4
101	9.38799	0.782333	11.9272	0.993932	0.675	0	5.3552	0.446266	5.29821	0.441518	0.3375	0.30123	0.113422	0.559689	0.414652	0.298024	0.18644	0.627957	0.484464	0.211599	0.0698119	1	20.9589	9.52678	702.601	4183.45	4886.05	1666.57	9923.16	11589.7	6	3.52678	885.222	376.5	1261.72	750	1250	14101.5	1.42	20024.1	0.0698119				0.122438	26882.5
102	8.20629	0.683857	10.5894	0.882449	0.675	0	5.2289	0.435742	6.77024	0.564187	0.3375	0.294126	0.0837389	0.519481	0.377865	0.380826	0.107414	0.6716	0.48824	0.198592	0.110375	1	27.3377	12.4262	702.601	5456.67	6159.27	1666.57	12943.2	14609.8	6	6.42623	1612.98	376.5	1989.48	750	1250	17849.3	1.42	25346	0.110375				-0.0367828	24906.4
103	5.46409	0.455341	11.4133	0.951112	0.675	0	6.20215	0.516846	6.57321	0.547768	0.3375	0.348871	-0.0207579	0.496088	0.328113	0.369743	0.136129	0.683897	0.505872	0.495772	0.177759	1	26.4839	12.0381	702.601	5286.26	5988.86	1666.57	12539	14205.6	6	6.03815	1515.58	376.5	1892.08	750	1250	17347.7	1.42	24633.7	0.177759				0.0985939	29456.5
104	4.88018	0.406681	9.37616	0.781347	0.675	0	5.57849	0.464874	6.02945	0.502454	0.3375	0.31379	-0.01964	0.445234	0.29415	0.339157	0.0941262	0.596581	0.433283	0.374665	0.139133	1	24.1276	10.9671	702.601	4815.93	5518.54	1666.57	11423.4	13090	6	4.9671	1246.74	376.5	1623.24	750	1250	15963.2	1.42	22667.8	0.139133				-0.027086	24689.3
105	9.2941	0.774508	12.1138	1.00948	0.675	0	4.69277	0.391064	7.02876	0.58573	0.3375	0.263968	0.129412	0.520476	0.393381	0.395368	0.143016	0.728747	0.538384	0.234975	0.145004	1	28.458	12.9354	702.601	5680.28	6382.88	1666.57	13473.6	15140.2	6	6.93544	1740.8	376.5	2117.3	750	1250	18507.5	1.42	26280.7	0.145004				0.108178	20140.3
106	8.99303	0.749419	11.4117	0.950978	0.675	0	4.62564	0.38547	7.22874	0.602395	0.3375	0.260192	0.122833	0.508303	0.383025	0.406616	0.117647	0.720042	0.524263	0.201559	0.141238	1	29.3245	13.3293	702.601	5853.25	6555.85	1666.57	13883.9	15550.5	6	7.32933	1839.66	376.5	2216.16	750	1250	19016.7	1.42	27003.7	0.141238				0.0896237	24950.9
107	6.89626	0.574689	12.4025	1.03354	0.675	0	5.4967	0.458058	8.69154	0.724295	0.3375	0.309189	0.0393629	0.497421	0.348552	0.488899	0.10437	0.828665	0.593269	0.45885	0.244717	1	35.6633	16.2106	702.601	7118.49	7821.09	1666.57	16885.1	18551.7	6	10.2106	2562.86	376.5	2939.36	750	1250	22741	1.42	32292.2	0.244717				0.112429	25103.5
108	8.40446	0.700371	11.4133	0.951104	0.675	0	6.88043	0.57337	6.83248	0.569373	0.3375	0.387024	0.0428631	0.616233	0.429888	0.384327	0.128834	0.698207	0.513161	0.250733	0.0832735	1	27.6074	12.5488	702.601	5510.51	6213.11	1666.57	13070.9	14737.5	6	6.54882	1643.75	376.5	2020.25	750	1250	18007.8	1.42	25571	0.0832735				0.119348	22658.8
109	6.13477	0.511231	9.46939	0.789115	0.675	0	6.47354	0.539461	7.81127	0.650939	0.3375	0.364136	-0.0095277	0.529934	0.354609	0.439384	0.0466345	0.697574	0.486018	0.277884	0.13141	1	31.8488	14.4767	702.601	6357.11	7059.71	1666.57	15079.1	16745.7	6	8.47675	2127.66	376.5	2504.16	750	1250	20499.8	1.42	29109.7	0.13141				0.130519	29279
110	7.60881	0.634068	11.578	0.964836	0.675	0	6.27083	0.522569	7.52803	0.627336	0.3375	0.352734	0.0376309	0.5602	0.390365	0.423452	0.113906	0.741242	0.537358	0.330768	0.146993	1	30.6215	13.9188	702.601	6112.12	6814.72	1666.57	14498	16164.5	6	7.91884	1987.63	376.5	2364.13	750	1250	19778.7	1.42	28085.7	0.146993				-0.0195057	26277.3
111	9.12709	0.760591	10.4204	0.86837	0.675	0	7.10932	0.592444	7.51738	0.626448	0.3375	0.399899	0.0567498	0.649193	0.456649	0.422853	0.0816486	0.708097	0.504501	0.107779	0.047852	1	30.5753	13.8979	702.601	6102.91	6805.51	1666.57	14476.1	16142.7	6	7.89787	1982.36	376.5	2358.86	750	1250	19751.6	1.42	28047.2	0.047852				0.183922	29263.7
112	10.4108	0.867564	11.8841	0.990338	0.675	0	5.73088	0.477574	7.5532	0.629433	0.3375	0.322362	0.131622	0.609195	0.453984	0.424867	0.121805	0.751239	0.546673	0.122774	0.0926888	1	30.7305	13.9684	702.601	6133.89	6836.49	1666.57	14549.6	16216.2	6	7.96842	2000.07	376.5	2376.57	750	1250	19842.8	1.42	28176.7	0.0926888				0.0950837	26022.8
113	5.86305	0.488587	10.141	0.845086	0.675	0	5.19733	0.433111	7.43032	0.619194	0.3375	0.29235	0.0187232	0.451834	0.311073	0.417956	0.0762387	0.695432	0.494194	0.356499	0.183121	1	30.1981	13.7264	702.601	6027.61	6730.21	1666.57	14297.5	15964.1	6	7.7264	1939.33	376.5	2315.83	750	1250	19529.9	1.42	27732.5	0.183121				0.114355	26076.6
114	9.97368	0.83114	9.32013	0.776678	0.675	0	9.63486	0.802905	6.81003	0.567502	0.3375	0.541961	0.00952949	0.812434	0.55149	0.383064	0.0705967	0.638099	0.453661	-0.0544628	-0.0978296	1	27.5101	12.5046	702.601	5491.09	6193.69	1666.57	13024.9	14691.5	6	6.5046	1632.65	376.5	2009.15	750	1250	17950.6	1.42	25489.9	-0.0978296				0.121527	25423.1
115	8.61962	0.718302	10.7505	0.895873	0.675	0	5.15855	0.429879	8.14126	0.678438	0.3375	0.290168	0.0973427	0.527222	0.387511	0.457946	0.0733843	0.751822	0.53133	0.177571	0.143819	1	33.2788	15.1267	702.601	6642.53	7345.13	1666.57	15756.1	17422.7	6	9.12672	2290.81	376.5	2667.31	750	1250	21340	1.42	30302.8	0.143819				0.0216011	28497.3
116	7.8755	0.656292	13.1355	1.09462	0.675	0	4.9049	0.408742	5.35969	0.446641	0.3375	0.275901	0.0835481	0.49229	0.359449	0.301483	0.218693	0.665334	0.520176	0.43833	0.160727	1	21.2253	9.64788	702.601	4236.63	4939.23	1666.57	10049.3	11715.9	6	3.64788	915.617	376.5	1292.12	750	1250	14258	1.42	20246.3	0.160727				0.121846	26259
117	5.79385	0.482821	11.4509	0.954244	0.675	0	2.56065	0.213387	6.84177	0.570148	0.3375	0.144036	0.0909339	0.304321	0.23497	0.38485	0.129632	0.69978	0.514482	0.471423	0.279512	1	27.6477	12.5671	702.601	5518.55	6221.15	1666.57	13090	14756.6	6	6.56713	1648.35	376.5	2024.85	750	1250	18031.4	1.42	25604.6	0.279512				0.0154232	25415.9
118	9.41802	0.784835	11.0941	0.924509	0.675	0	6.17845	0.514871	7.03367	0.586139	0.3375	0.347538	0.0911129	0.605984	0.438651	0.395644	0.1142	0.700339	0.509844	0.139674	0.071193	1	28.4792	12.9451	702.601	5684.53	6387.13	1666.57	13483.7	15150.3	6	6.94511	1743.22	376.5	2119.72	750	1250	18520	1.42	26298.4	0.071193				0.0769908	22439.5
119	10.3133	0.859438	8.58498	0.715415	0.675	0	4.85384	0.404487	7.88262	0.656885	0.3375	0.273029	0.153546	0.558033	0.426574	0.443397	0.0197539	0.676639	0.463151	-0.144023	0.0365766	1	32.158	14.6173	702.601	6418.82	7121.42	1666.57	15225.5	16892	6	8.61728	2162.94	376.5	2539.44	750	1250	20681.5	1.42	29367.7	0.0365766				0.113548	23609.8
120	8.36801	0.697334	10.6828	0.890232	0.675	0	3.78523	0.315436	5.9674	0.497284	0.3375	0.212919	0.128891	0.444327	0.34181	0.335667	0.13262	0.629904	0.468287	0.192898	0.126477	1	23.8588	10.8449	702.601	4762.27	5464.87	1666.57	11296.1	12962.7	6	4.84489	1216.07	376.5	1592.57	750	1250	15805.3	1.42	22443.5	0.126477				0.181822	26665.2
121	9.23507	0.769589	11.7072	0.9756	0.675	0	7.27936	0.606613	7.10335	0.591946	0.3375	0.409464	0.0550045	0.661618	0.464468	0.399564	0.129483	0.721429	0.529047	0.206011	0.0645786	1	28.7812	13.0824	702.601	5744.8	6447.4	1666.57	13626.7	15293.3	6	7.08236	1777.67	376.5	2154.17	750	1250	18697.4	1.42	26550.3	0.0645786				0.206375	25199.9
122	5.94059	0.49505	11.8888	0.990737	0.675	0	5.02241	0.418534	7.02616	0.585513	0.3375	0.282511	0.0258239	0.444358	0.308335	0.395221	0.136763	0.722276	0.531984	0.495687	0.22365	1	28.4467	12.9303	702.601	5678.03	6380.63	1666.57	13468.3	15134.9	6	6.93031	1739.51	376.5	2116.01	750	1250	18500.9	1.42	26271.2	0.22365				0.129243	22599.6
123	7.11884	0.593236	12.3265	1.02721	0.675	0	6.22192	0.518493	7.89172	0.657644	0.3375	0.349983	0.0252258	0.543719	0.375209	0.443909	0.124729	0.782373	0.568638	0.433975	0.19343	1	32.1975	14.6352	702.601	6426.7	7129.3	1666.57	15244.1	16910.7	6	8.63521	2167.44	376.5	2543.94	750	1250	20704.7	1.42	29400.6	0.19343				0.0553745	24900.1
124	10.4399	0.869994	11.8347	0.986225	0.675	0	4.25972	0.354977	8.57183	0.714319	0.3375	0.239609	0.173818	0.528795	0.413427	0.482166	0.091768	0.806087	0.573934	0.116231	0.160506	1	35.1446	15.9748	702.601	7014.95	7717.55	1666.57	16639.5	18306.1	6	9.97482	2503.68	376.5	2880.18	750	1250	22436.2	1.42	31859.5	0.160506				0.123099	26719.3
125	8.85508	0.737923	12.2274	1.01895	0.675	0	4.98513	0.415427	6.74466	0.562055	0.3375	0.280414	0.108842	0.52427	0.389256	0.379387	0.154201	0.716256	0.533588	0.281024	0.144333	1	27.2269	12.3759	702.601	5434.55	6137.15	1666.57	12890.8	14557.3	6	6.37585	1600.34	376.5	1976.84	750	1250	17784.2	1.42	25253.5	0.144333				0.200052	23557.8
126	8.68324	0.723603	8.45966	0.704971	0.675	0	4.46671	0.372226	5.78586	0.482155	0.3375	0.251252	0.11859	0.490816	0.369842	0.325454	0.0752006	0.557355	0.400655	-0.0186321	0.0308126	1	23.072	10.4873	702.601	4605.24	5307.84	1666.57	10923.6	12590.2	6	4.48729	1126.31	376.5	1502.81	750	1250	15343	1.42	21787.1	0.0308126				0.148893	26677.2
127	10.1266	0.843886	9.66698	0.805582	0.675	0	5.16325	0.430271	7.21918	0.601599	0.3375	0.290433	0.139595	0.569866	0.430028	0.406079	0.0688443	0.670443	0.474923	-0.0383041	0.0448954	1	29.2831	13.3105	702.601	5844.98	6547.59	1666.57	13864.3	15530.9	6	7.31051	1834.94	376.5	2211.44	750	1250	18992.3	1.42	26969.1	0.0448954				0.197579	27406.6
128	8.04862	0.670718	12.3774	1.03145	0.675	0	4.66134	0.388445	7.32036	0.61003	0.3375	0.2622	0.0952673	0.483712	0.357468	0.41177	0.142229	0.752259	0.553999	0.360731	0.196532	1	29.7216	13.5098	702.601	5932.5	6635.1	1666.57	14071.9	15738.5	6	7.5098	1884.96	376.5	2261.46	750	1250	19249.9	1.42	27334.9	0.196532				0.147307	25176.4
129	7.0231	0.585258	11.2346	0.936213	0.675	0	5.23167	0.435973	7.34842	0.612368	0.3375	0.294281	0.0503839	0.486356	0.344665	0.413349	0.109298	0.721666	0.522646	0.350955	0.177981	1	29.8431	13.5651	702.601	5956.77	6659.37	1666.57	14129.5	15796	6	7.56507	1898.83	376.5	2275.33	750	1250	19321.4	1.42	27436.3	0.177981				0.0182564	24302.6
130	7.16504	0.597087	11.4907	0.957557	0.675	0	3.25013	0.270844	7.80689	0.650574	0.3375	0.18282	0.110107	0.380951	0.292927	0.439137	0.103607	0.754181	0.542744	0.360471	0.249818	1	31.8298	14.4681	702.601	6353.31	7055.92	1666.57	15070.1	16736.7	6	8.46811	2125.49	376.5	2501.99	750	1250	20488.6	1.42	29093.9	0.249818				0.0884687	23953
131	8.05627	0.671356	11.0844	0.9237	0.675	0	5.57887	0.464906	8.27971	0.689976	0.3375	0.313811	0.069677	0.534583	0.383488	0.465734	0.0788818	0.768858	0.544616	0.252344	0.161127	1	33.8787	15.3994	702.601	6762.28	7464.88	1666.57	16040.2	17706.7	6	9.39943	2359.26	376.5	2735.76	750	1250	21692.5	1.42	30803.3	0.161127				0.0560245	21792.3
132	9.61192	0.800993	11.9215	0.993455	0.675	0	1.83392	0.152827	8.05719	0.671432	0.3375	0.103158	0.218756	0.371583	0.321914	0.453217	0.108683	0.780115	0.561899	0.192462	0.239985	1	32.9145	14.9611	702.601	6569.81	7272.41	1666.57	15583.6	17250.2	6	8.96113	2249.24	376.5	2625.74	750	1250	21125.9	1.42	29998.8	0.239985				0.161249	28331.4
133	8.92962	0.744135	10.9341	0.911177	0.675	0	5.19458	0.432881	8.44994	0.704162	0.3375	0.292195	0.105048	0.53793	0.397243	0.475309	0.0698678	0.774029	0.545177	0.167042	0.147934	1	34.6164	15.7347	702.601	6909.52	7612.12	1666.57	16389.4	18056	6	9.73473	2443.42	376.5	2819.92	750	1250	22125.9	1.42	31418.8	0.147934				0.24534	30582.7
134	7.337	0.611417	8.50919	0.709099	0.675	0	6.47331	0.539443	6.83098	0.569249	0.3375	0.364124	0.0242913	0.563734	0.388415	0.384243	0.0471996	0.616448	0.431442	0.0976824	0.0430273	1	27.6009	12.5459	702.601	5509.21	6211.81	1666.57	13067.9	14734.4	6	6.54588	1643.01	376.5	2019.51	750	1250	18004	1.42	25565.6	0.0430273				0.0480454	26773.9
135	7.77456	0.64788	11.9238	0.993651	0.675	0	5.77733	0.481445	7.12155	0.593462	0.3375	0.324975	0.0561721	0.537617	0.381147	0.400587	0.135064	0.728526	0.535651	0.345771	0.154504	1	28.86	13.1182	702.601	5760.53	6463.13	1666.57	13664	15330.6	6	7.1182	1786.67	376.5	2163.17	750	1250	18743.7	1.42	26616.1	0.154504				0.191022	27532.4
136	5.70582	0.475485	10.4295	0.869122	0.675	0	8.59322	0.716102	7.71793	0.643161	0.3375	0.483369	-0.0812083	0.634894	0.402161	0.434134	0.0762619	0.719423	0.510396	0.393637	0.108235	1	31.4444	14.2929	702.601	6276.38	6978.98	1666.57	14887.6	16554.2	6	8.2929	2081.52	376.5	2458.02	750	1250	20262.2	1.42	28772.3	0.108235				0.0935397	30248.4
137	7.7696	0.647467	10.1535	0.846128	0.675	0	5.48282	0.456902	7.59401	0.632834	0.3375	0.308409	0.0643156	0.521218	0.372724	0.427163	0.0719868	0.704821	0.49915	0.198662	0.126425	1	30.9074	14.0488	702.601	6169.19	6871.79	1666.57	14633.3	16299.9	6	8.04881	2020.25	376.5	2396.75	750	1250	19946.7	1.42	28324.3	0.126425				0.197426	23953.7
138	8.9131	0.742758	10.9032	0.908601	0.675	0	6.48549	0.540457	7.00381	0.583651	0.3375	0.364809	0.0682766	0.608734	0.433085	0.393964	0.109671	0.693321	0.503635	0.165842	0.0705497	1	28.3498	12.8863	702.601	5658.7	6361.3	1666.57	13422.5	15089	6	6.88629	1728.46	376.5	2104.96	750	1250	18444	1.42	26190.5	0.0705497				0.0475581	27023.8
139	6.59781	0.549817	11.3719	0.947655	0.675	0	7.34791	0.612326	8.31825	0.693187	0.3375	0.41332	-0.0210965	0.591229	0.392223	0.467901	0.085883	0.77907	0.553784	0.397838	0.161561	1	34.0457	15.4753	702.601	6795.61	7498.21	1666.57	16119.2	17785.8	6	9.47533	2378.31	376.5	2754.81	750	1250	21790.6	1.42	30942.7	0.161561				0.215472	25781.3
140	10.7209	0.893408	11.2662	0.938848	0.675	0	7.59186	0.632655	7.74932	0.645777	0.3375	0.427042	0.088004	0.720659	0.515046	0.4359	0.0989113	0.744688	0.534811	0.0454397	0.0197644	1	31.5804	14.3547	702.601	6303.53	7006.13	1666.57	14952	16618.6	6	8.35473	2097.04	376.5	2473.54	750	1250	20342.1	1.42	28885.8	0.0197644				0.0343528	22898.1
141	11.1296	0.927466	11.354	0.946171	0.675	0	6.37973	0.531644	5.93141	0.494284	0.3375	0.35886	0.13359	0.665234	0.49245	0.333642	0.152512	0.646796	0.486154	0.0187049	-0.00629593	1	23.7028	10.774	702.601	4731.13	5433.74	1666.57	11222.3	12888.8	6	4.77399	1198.27	376.5	1574.77	750	1250	15713.6	1.42	22313.3	-0.00629593				0.0262818	27143.4
142	7.44096	0.62008	11.6903	0.974192	0.675	0	6.85364	0.571137	6.7766	0.564717	0.3375	0.385517	0.0165184	0.587655	0.402036	0.381184	0.138198	0.702914	0.519382	0.354111	0.117346	1	27.3653	12.4388	702.601	5462.18	6164.78	1666.57	12956.3	14622.9	6	6.43876	1616.13	376.5	1992.63	750	1250	17865.5	1.42	25369	0.117346				0.0755674	27181
143	8.68069	0.723391	10.5613	0.880109	0.675	0	7.44977	0.620814	7.45575	0.621312	0.3375	0.41905	0.0346197	0.655434	0.453669	0.419386	0.087344	0.708656	0.50673	0.156718	0.0530606	1	30.3082	13.7765	702.601	6049.6	6752.2	1666.57	14349.7	16016.2	6	7.77647	1951.89	376.5	2328.39	750	1250	19594.6	1.42	27824.4	0.0530606				0.139139	32808.3
144	6.04129	0.503441	8.7952	0.732934	0.675	0	6.30376	0.525314	7.16334	0.596945	0.3375	0.354587	-0.00738214	0.517932	0.347205	0.402938	0.0458962	0.642841	0.448834	0.229493	0.101629	1	29.0411	13.2005	702.601	5796.68	6499.28	1666.57	13749.8	15416.3	6	7.20051	1807.33	376.5	2183.83	750	1250	18850.2	1.42	26767.2	0.101629				0.0103857	24162.6
145	7.29216	0.60768	9.43068	0.78589	0.675	0	4.98209	0.415174	7.59746	0.633122	0.3375	0.280242	0.0649708	0.480145	0.345213	0.427357	0.0515591	0.684681	0.478916	0.17821	0.133703	1	30.9223	14.0556	702.601	6172.17	6874.78	1666.57	14640.4	16307	6	8.05561	2021.96	376.5	2398.46	750	1250	19955.4	1.42	28336.7	0.133703				0.059032	18991.9
146	8.31061	0.692551	12.5853	1.04877	0.675	0	4.78471	0.398726	7.22356	0.601963	0.3375	0.26914	0.0991659	0.497892	0.368306	0.406325	0.150798	0.752762	0.557124	0.356223	0.188818	1	29.3021	13.3191	702.601	5848.77	6551.37	1666.57	13873.3	15539.9	6	7.31913	1837.1	376.5	2213.6	750	1250	19003.5	1.42	26984.9	0.188818				0.0375489	30448.3
147	7.50747	0.625623	10.5711	0.880928	0.675	0	5.54276	0.461896	7.78882	0.649068	0.3375	0.31178	0.0552577	0.517154	0.367038	0.438121	0.0782529	0.727321	0.516374	0.255306	0.149336	1	31.7515	14.4325	702.601	6337.69	7040.29	1666.57	15033	16699.6	6	8.43252	2116.56	376.5	2493.06	750	1250	20442.6	1.42	29028.6	0.149336				0.122197	24594.9
148	8.40332	0.700276	11.0638	0.921986	0.675	0	4.10603	0.342169	8.15489	0.679574	0.3375	0.230964	0.120861	0.46303	0.351825	0.458712	0.081814	0.761388	0.540527	0.22171	0.188701	1	33.3378	15.1536	702.601	6654.32	7356.92	1666.57	15784.1	17450.6	6	9.15357	2297.55	376.5	2674.05	750	1250	21374.7	1.42	30352	0.188701				0.139594	27183.3
149	7.69746	0.641455	11.708	0.975665	0.675	0	6.15248	0.512707	7.09701	0.591418	0.3375	0.346077	0.0434523	0.556159	0.38953	0.399207	0.129683	0.721101	0.52889	0.33421	0.139361	1	28.7537	13.0699	702.601	5739.31	6441.92	1666.57	13613.7	15280.2	6	7.06987	1774.54	376.5	2151.04	750	1250	18681.3	1.42	26527.4	0.139361				0.157988	28460.9
150	9.49298	0.791082	11.1228	0.926901	0.675	0	3.4878	0.29065	6.52476	0.54373	0.3375	0.196189	0.168896	0.459546	0.365085	0.367018	0.12932	0.673051	0.496338	0.135819	0.131254	1	26.274	11.9427	702.601	5244.35	5946.95	1666.57	12439.6	14106.2	6	5.94272	1491.62	376.5	1868.12	750	1250	17224.3	1.42	24458.5	0.131254				0.111781	27350.3
151	9.91939	0.826616	10.7819	0.898494	0.675	0	5.77488	0.48124	6.36634	0.530528	0.3375	0.324837	0.116564	0.597804	0.441401	0.358107	0.124188	0.654717	0.482295	0.0718775	0.0408934	1	25.5875	11.6307	702.601	5107.32	5809.92	1666.57	12114.6	13781.2	6	5.63067	1413.3	376.5	1789.8	750	1250	16821	1.42	23885.8	0.0408934				0.0342315	29360.3
152	7.97539	0.664616	10.1521	0.846005	0.675	0	3.49164	0.29097	6.74866	0.562388	0.3375	0.196405	0.126105	0.417076	0.32251	0.379612	0.0957209	0.658109	0.475333	0.18139	0.152823	1	27.2442	12.3837	702.601	5438.01	6140.61	1666.57	12899	14565.5	6	6.38372	1602.31	376.5	1978.81	750	1250	17794.4	1.42	25268	0.152823				0.0110282	23991.8
153	10.0838	0.840318	12.9007	1.07506	0.675	0	5.66804	0.472336	7.43065	0.619221	0.3375	0.318827	0.124194	0.59653	0.443021	0.417974	0.153844	0.773065	0.571818	0.234737	0.128797	1	30.1995	13.727	702.601	6027.89	6730.49	1666.57	14298.2	15964.8	6	7.72704	1939.49	376.5	2315.99	750	1250	19530.7	1.42	27733.6	0.128797				0.160366	26875.4
154	11.2167	0.934723	11.9499	0.995826	0.675	0	5.74446	0.478705	7.46774	0.622312	0.3375	0.323126	0.153906	0.632611	0.477032	0.420061	0.126061	0.748373	0.546122	0.0611035	0.0690897	1	30.3602	13.8001	702.601	6059.98	6762.58	1666.57	14374.3	16040.9	6	7.8001	1957.83	376.5	2334.33	750	1250	19625.2	1.42	27867.8	0.0690897				0.0933403	25396
155	9.48972	0.79081	10.9666	0.913881	0.675	0	4.33437	0.361197	7.63317	0.636098	0.3375	0.243808	0.144994	0.506192	0.388803	0.429366	0.0937518	0.729849	0.523118	0.123071	0.134315	1	31.0771	14.1259	702.601	6203.06	6905.66	1666.57	14713.7	16380.3	6	8.12595	2039.61	376.5	2416.11	750	1250	20046.4	1.42	28465.8	0.134315				0.20127	26212.6
156	8.36679	0.697233	11.3691	0.947424	0.675	0	4.84846	0.404038	6.40503	0.533752	0.3375	0.272726	0.0989531	0.502992	0.371679	0.360283	0.139614	0.673366	0.499897	0.250191	0.128218	1	25.7551	11.7069	702.601	5140.79	5843.39	1666.57	12194	13860.5	6	5.70687	1432.43	376.5	1808.93	750	1250	16919.5	1.42	24025.6	0.128218				-0.0264438	21818.9
157	9.71775	0.809813	9.58734	0.798945	0.675	0	5.19027	0.432522	6.26528	0.522107	0.3375	0.291953	0.127335	0.559858	0.419288	0.352422	0.0934327	0.61554	0.445855	-0.0108678	0.026567	1	25.1496	11.4316	702.601	5019.92	5722.52	1666.57	11907.3	13573.8	6	5.43162	1363.34	376.5	1739.84	750	1250	16563.7	1.42	23520.4	0.026567				0.130917	31174.9
158	8.38754	0.698961	13.3282	1.11068	0.675	0	6.23275	0.519396	7.14366	0.595305	0.3375	0.350592	0.0606033	0.579999	0.411196	0.401831	0.17394	0.769245	0.575771	0.411722	0.164575	1	28.9559	13.1618	702.601	5779.66	6482.26	1666.57	13709.4	15376	6	7.16176	1797.6	376.5	2174.1	750	1250	18800.1	1.42	26696.1	0.164575				0.0884343	23349.6
159	8.8577	0.738142	9.18641	0.765534	0.675	0	5.71773	0.476478	7.539	0.62825	0.3375	0.321623	0.0883115	0.564789	0.409934	0.424069	0.0463332	0.674584	0.470402	0.0273922	0.0604681	1	30.669	13.9405	702.601	6121.61	6824.21	1666.57	14520.5	16187.1	6	7.94046	1993.06	376.5	2369.56	750	1250	19806.6	1.42	28125.4	0.0604681				0.0534115	22490.8
160	10.5366	0.878052	11.8668	0.9889	0.675	0	5.68597	0.473831	7.06252	0.588544	0.3375	0.319836	0.136425	0.610256	0.456261	0.397267	0.13512	0.723664	0.532387	0.110848	0.0761266	1	28.6043	13.0019	702.601	5709.48	6412.09	1666.57	13542.9	15209.5	6	7.00194	1757.49	376.5	2133.99	750	1250	18593.5	1.42	26402.7	0.0761266				0.0579358	29444.8
161	5.14161	0.428467	11.2296	0.935803	0.675	0	6.38444	0.532037	7.72973	0.644144	0.3375	0.359125	-0.0349547	0.497082	0.32417	0.434797	0.0984351	0.742579	0.533232	0.507336	0.209062	1	31.4955	14.3161	702.601	6286.58	6989.18	1666.57	14911.8	16578.4	6	8.31613	2087.35	376.5	2463.85	750	1250	20292.2	1.42	28814.9	0.209062				0.117724	25622.7
162	7.65983	0.63832	12.7625	1.06354	0.675	0	6.19758	0.516465	6.51143	0.542619	0.3375	0.348614	0.0411259	0.557591	0.38974	0.366268	0.175812	0.718431	0.54208	0.425224	0.15234	1	26.2162	11.9164	702.601	5232.82	5935.42	1666.57	12412.3	14078.8	6	5.91645	1485.03	376.5	1861.53	750	1250	17190.4	1.42	24410.3	0.15234				0.0815951	25211.1
163	7.22418	0.602015	10.9283	0.910688	0.675	0	4.3423	0.361858	7.76802	0.647335	0.3375	0.244254	0.081053	0.442911	0.325307	0.436951	0.0888817	0.736216	0.525833	0.308673	0.200525	1	31.6614	14.3915	702.601	6319.7	7022.3	1666.57	14990.3	16656.9	6	8.39155	2106.28	376.5	2482.78	750	1250	20389.7	1.42	28953.4	0.200525				0.0547743	27983.9
164	7.86456	0.65538	10.5204	0.876702	0.675	0	5.64262	0.470218	7.71266	0.642722	0.3375	0.317397	0.0624921	0.53271	0.379889	0.433837	0.0789683	0.72169	0.512805	0.221322	0.132916	1	31.4215	14.2825	702.601	6271.82	6974.42	1666.57	14876.8	16543.3	6	8.28251	2078.91	376.5	2455.41	750	1250	20248.8	1.42	28753.2	0.132916				0.0550915	25578
165	9.86247	0.821872	11.1129	0.926071	0.675	0	6.29576	0.524647	9.06995	0.755829	0.3375	0.354137	0.100313	0.62496	0.45445	0.510185	0.0574568	0.813286	0.567641	0.104199	0.113191	1	37.3031	16.956	702.601	7445.79	8148.4	1666.57	17661.4	19328	6	10.956	2749.95	376.5	3126.45	750	1250	23704.5	1.42	33660.3	0.113191				0.0966329	29953.8
166	10.357	0.863079	10.5827	0.881896	0.675	0	8.12079	0.676733	7.19423	0.599519	0.3375	0.456794	0.0628921	0.739625	0.519687	0.404675	0.0953021	0.694821	0.499977	0.0188161	-0.0197092	1	29.175	13.2614	702.601	5823.4	6526	1666.57	13813.1	15479.7	6	7.26135	1822.6	376.5	2199.1	750	1250	18928.8	1.42	26878.9	-0.0197092				0.0688497	29132.2
167	9.46961	0.789134	11.3646	0.947051	0.675	0	6.26323	0.521935	7.85611	0.654676	0.3375	0.352306	0.0901794	0.612115	0.442486	0.441906	0.0986764	0.753352	0.540583	0.157917	0.0980968	1	32.0432	14.5651	702.601	6395.89	7098.49	1666.57	15171.1	16837.7	6	8.56507	2149.83	376.5	2526.33	750	1250	20614	1.42	29271.9	0.0980968				0.116497	28451.8
168	8.18837	0.682364	10.5971	0.883091	0.675	0	3.30306	0.275255	6.73445	0.561204	0.3375	0.185797	0.137399	0.412654	0.323196	0.378813	0.108637	0.669841	0.487449	0.200727	0.164253	1	27.1826	12.3557	702.601	5425.72	6128.32	1666.57	12869.8	14536.4	6	6.35573	1595.29	376.5	1971.79	750	1250	17758.2	1.42	25216.6	0.164253				0.0753585	33792.9
169	5.17642	0.431369	12.5581	1.04651	0.675	0	4.40977	0.367481	8.17776	0.68148	0.3375	0.24805	0.0215621	0.389043	0.269612	0.459999	0.123197	0.804678	0.583197	0.615141	0.313585	1	33.437	15.1986	702.601	6674.1	7376.71	1666.57	15831	17497.6	6	9.19863	2308.86	376.5	2685.36	750	1250	21432.9	1.42	30434.8	0.313585				0.127467	27539
170	9.12311	0.760259	11.6178	0.968148	0.675	0	5.40731	0.450609	6.73999	0.561666	0.3375	0.304161	0.104507	0.555116	0.408668	0.379124	0.137188	0.698854	0.516312	0.20789	0.107644	1	27.2066	12.3666	702.601	5430.51	6133.11	1666.57	12881.2	14547.8	6	6.36664	1598.03	376.5	1974.53	750	1250	17772.3	1.42	25236.6	0.107644				0.251398	27924.4
171	7.59647	0.63304	11.3843	0.948692	0.675	0	4.96257	0.413548	6.97357	0.581131	0.3375	0.279145	0.0740785	0.487626	0.353223	0.392264	0.124052	0.705183	0.516315	0.315653	0.163092	1	28.2188	12.8267	702.601	5632.55	6335.15	1666.57	13360.4	15027	6	6.82674	1713.51	376.5	2090.01	750	1250	18367	1.42	26081.1	0.163092				0.131773	24073.6
172	9.2022	0.76685	10.3109	0.859246	0.675	0	5.16182	0.430151	6.4196	0.534967	0.3375	0.290352	0.113636	0.543787	0.403988	0.361102	0.109444	0.644411	0.470547	0.0923958	0.0665587	1	25.8183	11.7356	702.601	5153.39	5855.99	1666.57	12223.9	13890.4	6	5.73557	1439.63	376.5	1816.13	750	1250	16956.6	1.42	24078.3	0.0665587				0.134374	26592.8
173	10.2949	0.857906	10.6667	0.888888	0.675	0	3.99371	0.332809	7.89914	0.658262	0.3375	0.224646	0.17722	0.51003	0.401867	0.444327	0.0778364	0.736098	0.522163	0.0309815	0.120296	1	32.2296	14.6498	702.601	6433.11	7135.71	1666.57	15259.4	16925.9	6	8.64982	2171.1	376.5	2547.6	750	1250	20723.5	1.42	29427.4	0.120296				0.0754033	26545.2
174	9.14823	0.762352	11.1797	0.931644	0.675	0	5.17248	0.43104	6.00002	0.500002	0.3375	0.290952	0.111818	0.542858	0.40277	0.337501	0.145679	0.645681	0.48318	0.169292	0.0804105	1	24.0001	10.9091	702.601	4790.48	5493.08	1666.57	11363	13029.6	6	4.90913	1232.19	376.5	1608.69	750	1250	15888.3	1.42	22561.4	0.0804105				0.119795	28591.2
175	8.05655	0.671379	10.2619	0.855156	0.675	0	6.49238	0.541032	6.03252	0.50271	0.3375	0.365196	0.0439921	0.585024	0.409189	0.339329	0.11895	0.621661	0.45828	0.183777	0.0490912	1	24.1409	10.9732	702.601	4818.59	5521.19	1666.57	11429.7	13096.3	6	4.97315	1248.26	376.5	1624.76	750	1250	15971	1.42	22678.9	0.0490912				0.0652759	24941.1
176	11.0113	0.91761	12.7475	1.06229	0.675	0	4.22148	0.35179	5.98279	0.498566	0.3375	0.237459	0.190964	0.542755	0.428423	0.336532	0.190258	0.688823	0.526789	0.144682	0.0983666	1	23.9254	10.8752	702.601	4775.57	5478.17	1666.57	11327.7	12994.2	6	4.87519	1223.67	376.5	1600.17	750	1250	15844.4	1.42	22499.1	0.0983666				0.17292	31008
177	11.7843	0.982022	11.1162	0.926347	0.675	0	4.46914	0.372428	7.3806	0.61505	0.3375	0.251389	0.205738	0.578166	0.457127	0.415159	0.105063	0.720113	0.520221	-0.0556744	0.0630946	1	29.9826	13.6284	702.601	5984.6	6687.2	1666.57	14195.5	15862.1	6	7.62845	1914.74	376.5	2291.24	750	1250	19403.3	1.42	27552.7	0.0630946				0.123431	27466.7
178	11.8134	0.984451	10.4793	0.873275	0.675	0	6.97762	0.581468	6.38615	0.532179	0.3375	0.392491	0.136007	0.717475	0.528498	0.359221	0.11512	0.647299	0.474341	-0.111176	-0.0541568	1	25.6733	11.6697	702.601	5124.46	5827.06	1666.57	12155.2	13821.8	6	5.66969	1423.09	376.5	1799.59	750	1250	16871.4	1.42	23957.4	-0.0541568				0.101203	26507.2
179	5.92638	0.493865	11.8028	0.983564	0.675	0	4.61239	0.384366	7.83699	0.653083	0.3375	0.259447	0.036956	0.421322	0.296403	0.440831	0.111538	0.76462	0.552368	0.489699	0.255965	1	31.9603	14.5274	702.601	6379.35	7081.95	1666.57	15131.8	16798.4	6	8.52741	2140.38	376.5	2516.88	750	1250	20565.3	1.42	29202.7	0.255965				0.0705528	25808
180	9.91672	0.826393	9.59636	0.799697	0.675	0	4.41904	0.368254	7.82458	0.652048	0.3375	0.248571	0.154622	0.522876	0.403193	0.440133	0.0498313	0.70188	0.489964	-0.0266968	0.0867705	1	31.9065	14.503	702.601	6368.62	7071.22	1666.57	15106.4	16773	6	8.50296	2134.24	376.5	2510.74	750	1250	20533.7	1.42	29157.9	0.0867705				0.0220614	30727
181	6.94401	0.578668	10.7089	0.892412	0.675	0	6.75104	0.562586	5.8947	0.491225	0.3375	0.379746	0.00542749	0.568014	0.385173	0.331577	0.135401	0.626626	0.466978	0.313744	0.0818043	1	23.5437	10.7017	702.601	4699.38	5401.98	1666.57	11147	12813.5	6	4.70169	1180.12	376.5	1556.62	750	1250	15620.1	1.42	22180.6	0.0818043				0.0878518	26587
182	6.70753	0.558961	11.5941	0.966172	0.675	0	6.56705	0.547254	6.29228	0.524357	0.3375	0.369396	0.00395102	0.551205	0.373347	0.353941	0.149112	0.673469	0.503053	0.407211	0.129706	1	25.2666	11.4848	702.601	5043.27	5745.87	1666.57	11962.7	13629.2	6	5.4848	1376.69	376.5	1753.19	750	1250	16632.4	1.42	23618	0.129706				0.156476	22932.5
183	10.5669	0.880576	10.1426	0.845216	0.675	0	4.91149	0.409291	6.56939	0.547449	0.3375	0.276271	0.159059	0.56835	0.43533	0.369528	0.100496	0.647946	0.470025	-0.0353605	0.0346943	1	26.4674	12.0306	702.601	5282.95	5985.55	1666.57	12531.2	14197.8	6	6.03062	1513.69	376.5	1890.19	750	1250	17337.9	1.42	24619.9	0.0346943				0.0411397	23392.1
184	7.90641	0.658868	9.09422	0.757852	0.675	0	4.83468	0.40289	6.55727	0.546439	0.3375	0.271951	0.0863925	0.489283	0.358343	0.368847	0.0713516	0.617791	0.440198	0.0989837	0.0818549	1	26.4148	12.0067	702.601	5272.47	5975.07	1666.57	12506.3	14172.9	6	6.00675	1507.69	376.5	1884.19	750	1250	17307.1	1.42	24576.1	0.0818549				0.17214	32059.5
185	7.62799	0.635666	11.6065	0.96721	0.675	0	6.40375	0.533646	7.03447	0.586206	0.3375	0.360211	0.0344317	0.568077	0.394643	0.395689	0.128589	0.714795	0.524278	0.331545	0.129635	1	28.4827	12.9467	702.601	5685.22	6387.82	1666.57	13485.4	15151.9	6	6.94668	1743.62	376.5	2120.12	750	1250	18522	1.42	26301.3	0.129635				0.149209	25194.8
186	8.41263	0.701052	11.1684	0.930702	0.675	0	6.43636	0.536363	6.72172	0.560144	0.3375	0.362045	0.0555826	0.591946	0.417628	0.378097	0.125064	0.685207	0.503161	0.22965	0.0855328	1	27.1275	12.3307	702.601	5414.71	6117.31	1666.57	12843.7	14510.3	6	6.33067	1589	376.5	1965.5	750	1250	17725.8	1.42	25170.6	0.0855328				0.212056	25702.9
187	9.77774	0.814811	10.0204	0.835036	0.675	0	5.68764	0.47397	6.5989	0.549909	0.3375	0.31993	0.115034	0.589004	0.434964	0.371188	0.0962307	0.646139	0.467419	0.0202252	0.0324552	1	26.5952	12.0887	702.601	5308.48	6011.08	1666.57	12591.7	14258.3	6	6.08875	1528.28	376.5	1904.78	750	1250	17413.1	1.42	24726.6	0.0324552				0.0941372	25532
188	5.92586	0.493822	10.7167	0.893061	0.675	0	3.71671	0.309726	6.10682	0.508902	0.3375	0.209065	0.0621325	0.371858	0.271197	0.343509	0.129654	0.638556	0.473163	0.39924	0.201965	1	24.4629	11.1195	702.601	4882.85	5585.45	1666.57	11582.1	13248.7	6	5.11949	1284.99	376.5	1661.49	750	1250	16160.2	1.42	22947.5	0.201965				0.127133	27979
189	9.0124	0.751033	10.9369	0.911407	0.675	0	4.94767	0.412306	6.87224	0.572687	0.3375	0.278306	0.11432	0.526626	0.392627	0.386564	0.114318	0.687005	0.500882	0.160374	0.108255	1	27.7797	12.6271	702.601	5544.9	6247.5	1666.57	13152.5	14819.1	6	6.62715	1663.41	376.5	2039.91	750	1250	18109	1.42	25714.8	0.108255				0.142123	28225.9
190	10.9561	0.913009	10.6172	0.884769	0.675	0	5.74492	0.478743	6.74094	0.561745	0.3375	0.323152	0.146565	0.625308	0.469716	0.379178	0.109021	0.670766	0.488198	-0.0282399	0.0184822	1	27.2107	12.3685	702.601	5431.33	6133.93	1666.57	12883.1	14549.7	6	6.36852	1598.5	376.5	1975	750	1250	17774.7	1.42	25240.1	0.0184822				0.145618	25527.5
191	9.56758	0.797299	9.48381	0.790318	0.675	0	5.92778	0.493982	6.29285	0.524404	0.3375	0.333438	0.102369	0.596351	0.435807	0.353973	0.0897458	0.61415	0.443719	-0.00698117	0.00791133	1	25.269	11.4859	702.601	5043.76	5746.36	1666.57	11963.8	13630.4	6	5.48591	1376.96	376.5	1753.46	750	1250	16633.8	1.42	23620.1	0.00791133				0.0470163	23179.4
192	6.73134	0.560945	13.0142	1.08452	0.675	0	6.21294	0.517745	7.2399	0.603325	0.3375	0.349478	0.01458	0.532325	0.364058	0.407245	0.162403	0.765728	0.569648	0.523575	0.20559	1	29.3729	13.3513	702.601	5862.91	6565.51	1666.57	13906.8	15573.4	6	7.35132	1845.18	376.5	2221.68	750	1250	19045.1	1.42	27044	0.20559				-0.00461996	23821.9
193	7.48352	0.623627	11.7201	0.976675	0.675	0	5.25597	0.437998	6.74661	0.562217	0.3375	0.295648	0.0626498	0.500647	0.358298	0.379497	0.13988	0.702097	0.519376	0.353049	0.161078	1	27.2353	12.3797	702.601	5436.23	6138.83	1666.57	12894.8	14561.3	6	6.37968	1601.3	376.5	1977.8	750	1250	17789.1	1.42	25260.6	0.161078				0.191584	22935.6
194	9.76083	0.813403	9.29011	0.774175	0.675	0	5.37809	0.448174	6.41569	0.534641	0.3375	0.302517	0.123265	0.571439	0.425782	0.360883	0.0808429	0.615484	0.441725	-0.0392274	0.0159433	1	25.8013	11.7279	702.601	5150.01	5852.61	1666.57	12215.8	13882.4	6	5.72787	1437.7	376.5	1814.2	750	1250	16946.6	1.42	24064.2	0.0159433				0.0714235	21261.2
195	6.25173	0.520977	8.76871	0.730726	0.675	0	5.62289	0.468574	7.30646	0.608872	0.3375	0.316288	0.017686	0.48626	0.333974	0.410988	0.0411257	0.649998	0.452114	0.209748	0.118141	1	29.6613	13.4824	702.601	5920.48	6623.08	1666.57	14043.4	15710	6	7.48243	1878.09	376.5	2254.59	750	1250	19214.6	1.42	27284.7	0.118141				0.0165699	20193.1
196	9.76775	0.813979	9.47378	0.789481	0.675	0	7.85713	0.654761	6.7238	0.560317	0.3375	0.441964	0.0537362	0.708497	0.4957	0.378214	0.077343	0.63766	0.455557	-0.0244981	-0.040143	1	27.1365	12.3348	702.601	5416.51	6119.11	1666.57	12848	14514.6	6	6.33477	1590.03	376.5	1966.53	750	1250	17731.1	1.42	25178.1	-0.040143				0.186968	25825.7
197	8.99699	0.749749	11.2723	0.939359	0.675	0	6.44091	0.536743	7.20624	0.60052	0.3375	0.362301	0.0718897	0.608632	0.434191	0.405351	0.114358	0.714878	0.519709	0.18961	0.085518	1	29.227	13.285	702.601	5833.79	6536.39	1666.57	13837.8	15504.3	6	7.28502	1828.54	376.5	2205.04	750	1250	18959.4	1.42	26922.3	0.085518				-0.0141544	25565.5
198	9.14852	0.762377	9.00023	0.75002	0.675	0	4.39698	0.366415	7.72491	0.643743	0.3375	0.24733	0.133637	0.500052	0.380967	0.434526	0.0358685	0.679611	0.470395	-0.0123573	0.0894274	1	31.4746	14.3066	702.601	6282.41	6985.01	1666.57	14901.9	16568.5	6	8.30664	2084.97	376.5	2461.47	750	1250	20279.9	1.42	28797.5	0.0894274				0.00955557	24810.7
199	8.80745	0.733954	10.3581	0.863178	0.675	0	5.74431	0.478693	7.14559	0.595466	0.3375	0.323117	0.0861507	0.564843	0.409268	0.40194	0.0903529	0.685819	0.492293	0.129225	0.0830244	1	28.9642	13.1656	702.601	5781.34	6483.94	1666.57	13713.3	15379.9	6	7.16557	1798.56	376.5	2175.06	750	1250	18805	1.42	26703.1	0.0830244				0.0339915	27210.8
200	6.89787	0.574822	11.678	0.973165	0.675	0	5.45068	0.454223	6.10514	0.508761	0.3375	0.306601	0.0407021	0.494925	0.347303	0.343414	0.156736	0.665497	0.50015	0.398343	0.152847	1	24.4556	11.1162	702.601	4881.4	5584	1666.57	11578.7	13245.3	6	5.11618	1284.16	376.5	1660.66	750	1250	16155.9	1.42	22941.4	0.152847				0.155303	28000.7
201	7.33945	0.611621	10.3691	0.864092	0.675	0	7.30764	0.60897	8.3712	0.6976	0.3375	0.411055	0.000894734	0.609865	0.411949	0.47088	0.0561908	0.753791	0.527071	0.252471	0.115122	1	34.2752	15.5796	702.601	6841.42	7544.02	1666.57	16227.9	17894.4	6	9.57964	2404.49	376.5	2780.99	750	1250	21925.4	1.42	31134.1	0.115122				0.0682224	23294.1
202	8.29851	0.691542	11.7004	0.975037	0.675	0	7.21971	0.601643	7.29734	0.608111	0.3375	0.406109	0.0303411	0.631984	0.43645	0.410475	0.123837	0.731949	0.534313	0.283495	0.0978628	1	29.6218	13.4645	702.601	5912.58	6615.18	1666.57	14024.7	15691.2	6	7.46445	1873.58	376.5	2250.08	750	1250	19191.3	1.42	27251.7	0.0978628				0.196784	24797
203	9.61968	0.80164	11.6615	0.971792	0.675	0	4.85485	0.404571	7.57166	0.630972	0.3375	0.273085	0.134011	0.538582	0.407096	0.425906	0.115027	0.745999	0.540933	0.170152	0.133837	1	30.8105	14.0048	702.601	6149.86	6852.46	1666.57	14587.5	16254.1	6	8.00479	2009.2	376.5	2385.7	750	1250	19889.8	1.42	28243.5	0.133837				0.0167261	25943
204	11.5919	0.965994	9.8465	0.820542	0.675	0	6.22647	0.518873	8.01474	0.667895	0.3375	0.350239	0.150903	0.669776	0.501142	0.450829	0.0515182	0.719413	0.502348	-0.145452	0.0012051	1	32.7306	14.8775	702.601	6533.1	7235.7	1666.57	15496.5	17163.1	6	8.87753	2228.26	376.5	2604.76	750	1250	21017.9	1.42	29845.4	0.0012051				0.246163	32455.7
205	6.43817	0.536514	10.8634	0.905284	0.675	0	4.36697	0.363914	5.81956	0.484964	0.3375	0.245642	0.0582525	0.422167	0.303895	0.32735	0.141858	0.626822	0.469209	0.36877	0.165314	1	23.2181	10.5537	702.601	4634.39	5336.99	1666.57	10992.8	12659.4	6	4.55368	1142.97	376.5	1519.47	750	1250	15428.8	1.42	21909	0.165314				0.0860801	28433.3
206	7.30298	0.608582	12.3443	1.02869	0.675	0	4.78887	0.399072	6.64117	0.55343	0.3375	0.269374	0.0707095	0.469782	0.340083	0.373566	0.160402	0.713832	0.533967	0.420113	0.193884	1	26.7784	12.172	702.601	5345.03	6047.63	1666.57	12678.4	14345	6	6.17199	1549.17	376.5	1925.67	750	1250	17520.7	1.42	24879.4	0.193884				0.150045	29828.9
207	10.2427	0.853557	8.84713	0.737261	0.675	0	5.08222	0.423518	8.63155	0.719296	0.3375	0.285875	0.145138	0.568656	0.431013	0.485525	0.00606332	0.725359	0.491588	-0.116296	0.0605751	1	35.4034	16.0924	702.601	7066.6	7769.2	1666.57	16762	18428.6	6	10.0924	2533.2	376.5	2909.7	750	1250	22588.3	1.42	32075.4	0.0605751				0.0648344	22446.9
208	8.68727	0.723939	11.6285	0.969041	0.675	0	4.93991	0.411659	5.94692	0.495577	0.3375	0.27787	0.105395	0.517054	0.383264	0.334514	0.159794	0.655371	0.494309	0.245101	0.111044	1	23.77	10.8045	702.601	4744.55	5447.15	1666.57	11254.1	12920.7	6	4.80455	1205.94	376.5	1582.44	750	1250	15753.1	1.42	22369.4	0.111044				0.0749604	27065.5
209	9.62069	0.801724	11.8021	0.983508	0.675	0	6.09801	0.508167	5.50613	0.458844	0.3375	0.343013	0.0990755	0.607243	0.442088	0.30972	0.177074	0.635918	0.486794	0.181784	0.0447055	1	21.8599	9.93632	702.601	4363.29	5065.89	1666.57	10349.7	12016.3	6	3.93632	988.016	376.5	1364.52	750	1250	14630.8	1.42	20775.8	0.0447055				0.104896	31154.4
210	7.93303	0.661086	11.7011	0.975093	0.675	0	6.47835	0.539862	6.50329	0.541941	0.3375	0.364407	0.040913	0.580775	0.40532	0.36581	0.146189	0.68813	0.511999	0.314007	0.106679	1	26.1809	11.9004	702.601	5225.78	5928.38	1666.57	12395.6	14062.1	6	5.90043	1481.01	376.5	1857.51	750	1250	17169.7	1.42	24380.9	0.106679				0.0801264	29672.5
211	8.53827	0.711522	9.71547	0.809623	0.675	0	5.36777	0.447314	6.96056	0.580046	0.3375	0.301937	0.0891703	0.536484	0.391107	0.391531	0.077482	0.657528	0.469013	0.0981004	0.0779061	1	28.1624	12.8011	702.601	5621.29	6323.89	1666.57	13333.7	15000.3	6	6.8011	1707.08	376.5	2083.58	750	1250	18333.9	1.42	26034.1	0.0779061				0.148327	28902.5
212	6.5443	0.545358	11.7924	0.982701	0.675	0	6.87849	0.573208	8.47173	0.705978	0.3375	0.386915	-0.00939919	0.563808	0.377516	0.476535	0.0933943	0.799372	0.569929	0.437343	0.192413	1	34.7108	15.7777	702.601	6928.37	7630.97	1666.57	16434.1	18100.7	6	9.77765	2454.19	376.5	2830.69	750	1250	22181.4	1.42	31497.6	0.192413				0.101031	33370.4
213	8.85803	0.738169	10.9798	0.914983	0.675	0	3.97256	0.331047	6.66212	0.555176	0.3375	0.223457	0.137404	0.468451	0.360861	0.374744	0.121435	0.676611	0.496179	0.176814	0.135318	1	26.8692	12.2133	702.601	5363.15	6065.75	1666.57	12721.4	14388	6	6.21326	1559.53	376.5	1936.03	750	1250	17574	1.42	24955.1	0.135318				0.0929233	23601.3
214	7.91219	0.659349	10.4257	0.868812	0.675	0	4.82963	0.402469	6.79316	0.566097	0.3375	0.271667	0.0866968	0.489166	0.358364	0.382115	0.102166	0.668263	0.484282	0.209463	0.125918	1	27.437	12.4714	702.601	5476.5	6179.1	1666.57	12990.3	14656.8	6	6.47138	1624.32	376.5	2000.82	750	1250	17907.7	1.42	25428.9	0.125918				0.150685	26448.2
215	6.73863	0.561552	13.32	1.11	0.675	0	3.34769	0.278974	6.94889	0.579074	0.3375	0.188308	0.09537	0.374344	0.283678	0.390875	0.179188	0.758262	0.570063	0.54845	0.286386	1	28.1119	12.7781	702.601	5611.2	6313.8	1666.57	13309.8	14976.3	6	6.77811	1701.31	376.5	2077.81	750	1250	18304.2	1.42	25991.9	0.286386				0.145062	28668.5
216	10.5345	0.877878	10.294	0.857829	0.675	0	4.47944	0.373287	7.09961	0.591634	0.3375	0.251969	0.1703	0.543586	0.422268	0.399353	0.089841	0.681475	0.489194	-0.0200488	0.0669257	1	28.765	13.075	702.601	5741.56	6444.16	1666.57	13619	15285.6	6	7.07498	1775.82	376.5	2152.32	750	1250	18687.9	1.42	26536.8	0.0669257				0.190311	26509.5
217	8.36998	0.697499	8.71094	0.725912	0.675	0	6.87775	0.573146	6.51866	0.543222	0.3375	0.386873	0.041969	0.615115	0.428843	0.366675	0.0616578	0.60488	0.428333	0.028413	-0.000509952	1	26.2475	11.9307	702.601	5239.07	5941.68	1666.57	12427.1	14093.7	6	5.9307	1488.61	376.5	1865.11	750	1250	17208.8	1.42	24436.5	-0.000509952				0.0418609	24386.9
218	8.08075	0.673396	11.0556	0.921304	0.675	0	4.96629	0.413858	7.97779	0.664816	0.3375	0.279354	0.087594	0.501452	0.366948	0.448751	0.0865647	0.751381	0.535316	0.247909	0.168368	1	32.5704	14.8047	702.601	6501.14	7203.74	1666.57	15420.7	17087.3	6	8.80475	2209.99	376.5	2586.49	750	1250	20923.8	1.42	29711.8	0.168368				0.0745757	23204.6
219	8.81991	0.734992	12.4418	1.03681	0.675	0	5.92502	0.493752	6.76891	0.564076	0.3375	0.333282	0.0814187	0.57517	0.414701	0.380751	0.159549	0.723625	0.5403	0.30182	0.125599	1	27.332	12.4236	702.601	5455.53	6158.13	1666.57	12940.5	14607.1	6	6.42362	1612.33	376.5	1988.83	750	1250	17845.9	1.42	25341.2	0.125599				0.122212	26309.4
220	11.5968	0.966401	11.331	0.944247	0.675	0	3.96126	0.330105	7.37964	0.61497	0.3375	0.222821	0.21475	0.544855	0.437571	0.415105	0.111131	0.726101	0.526236	-0.0221543	0.0886649	1	29.9784	13.6266	702.601	5983.77	6686.37	1666.57	14193.5	15860.1	6	7.62656	1914.27	376.5	2290.77	750	1250	19400.9	1.42	27549.2	0.0886649				0.103737	23729
221	6.98868	0.58239	10.9733	0.914443	0.675	0	6.22416	0.51868	7.29855	0.608212	0.3375	0.350109	0.0215022	0.540182	0.371611	0.410543	0.103353	0.711565	0.513896	0.332053	0.142285	1	29.627	13.4668	702.601	5913.63	6616.23	1666.57	14027.2	15693.7	6	7.46684	1874.18	376.5	2250.68	750	1250	19194.4	1.42	27256.1	0.142285				0.0294928	25221.4
222	6.94638	0.578865	10.943	0.91192	0.675	0	4.79368	0.399474	7.04994	0.587495	0.3375	0.269645	0.0605446	0.460018	0.330189	0.396559	0.109494	0.696988	0.506053	0.333055	0.175863	1	28.5497	12.9771	702.601	5698.6	6401.2	1666.57	13517.1	15183.7	6	6.97715	1751.26	376.5	2127.76	750	1250	18561.4	1.42	26357.2	0.175863				0.115502	25464.9
223	7.92727	0.660606	8.42936	0.702446	0.675	0	7.77814	0.648178	7.4377	0.619808	0.3375	0.43752	0.00419436	0.652373	0.441715	0.418371	0.0278903	0.647699	0.446261	0.0418402	0.00454617	1	30.23	13.7409	702.601	6033.99	6736.59	1666.57	14312.6	15979.2	6	7.74092	1942.97	376.5	2319.47	750	1250	19548.7	1.42	27759.1	0.00454617				0.0483481	23785
224	7.49977	0.624981	9.46687	0.788905	0.675	0	5.97274	0.497728	8.09904	0.67492	0.3375	0.335967	0.0429477	0.540676	0.378914	0.455571	0.0384702	0.71339	0.494041	0.163925	0.115127	1	33.0958	15.0436	702.601	6606.01	7308.61	1666.57	15669.5	17336	6	9.04356	2269.93	376.5	2646.43	750	1250	21232.5	1.42	30150.1	0.115127				0.206415	24521.5
225	8.24603	0.687169	11.7351	0.977927	0.675	0	4.36068	0.36339	6.33269	0.527724	0.3375	0.245288	0.109275	0.472666	0.354564	0.356214	0.151944	0.679668	0.508157	0.290759	0.153594	1	25.4417	11.5644	702.601	5078.22	5780.82	1666.57	12045.6	13712.1	6	5.56439	1396.66	376.5	1773.16	750	1250	16735.3	1.42	23764.1	0.153594				0.035063	19796.4
226	7.92127	0.660106	11.0541	0.921173	0.675	0	7.16479	0.597066	7.90472	0.658726	0.3375	0.40302	0.0212759	0.618342	0.424296	0.44464	0.0885758	0.747302	0.533216	0.261067	0.10892	1	32.2538	14.6608	702.601	6437.93	7140.53	1666.57	15270.8	16937.4	6	8.6608	2173.86	376.5	2550.36	750	1250	20737.7	1.42	29447.6	0.10892				0.249668	23805.7
227	8.57485	0.714571	8.85023	0.737519	0.675	0	6.91865	0.576554	6.87379	0.572816	0.3375	0.389174	0.0465807	0.623135	0.435755	0.386651	0.0555872	0.628403	0.442238	0.0229483	0.00648354	1	27.7864	12.6302	702.601	5546.24	6248.84	1666.57	13155.7	14822.3	6	6.6302	1664.18	376.5	2040.68	750	1250	18113	1.42	25720.4	0.00648354				0.0614901	26889.4
228	8.79747	0.733122	11.1158	0.926317	0.675	0	5.12566	0.427138	6.35875	0.529896	0.3375	0.288318	0.10327	0.530408	0.391588	0.35768	0.133792	0.663688	0.491472	0.193195	0.0998841	1	25.5546	11.6157	702.601	5100.76	5803.36	1666.57	12099	13765.6	6	5.61573	1409.55	376.5	1786.05	750	1250	16801.6	1.42	23858.3	0.0998841				0.143241	30797.2
229	7.08974	0.590811	10.0294	0.835787	0.675	0	5.28814	0.440679	7.93662	0.661385	0.3375	0.297458	0.0506697	0.491348	0.348128	0.446435	0.0588605	0.720246	0.505295	0.244975	0.157168	1	32.392	14.7236	702.601	6465.53	7168.13	1666.57	15336.3	17002.8	6	8.72365	2189.64	376.5	2566.14	750	1250	20819	1.42	29562.9	0.157168				0.0347422	29410.5
230	6.14161	0.511801	10.876	0.906333	0.675	0	4.42732	0.368943	7.01164	0.584303	0.3375	0.249037	0.0482144	0.417158	0.297251	0.394405	0.108685	0.692988	0.50309	0.394532	0.205838	1	28.3838	12.9017	702.601	5665.47	6368.07	1666.57	13438.5	15105.1	6	6.90171	1732.33	376.5	2108.83	750	1250	18463.9	1.42	26218.8	0.205838				0.125262	25590
231	8.21364	0.68447	8.51951	0.70996	0.675	0	4.13242	0.344369	6.87923	0.573269	0.3375	0.232449	0.114784	0.459153	0.347233	0.386956	0.0461331	0.619402	0.43309	0.0254897	0.0858566	1	27.81	12.6409	702.601	5550.94	6253.54	1666.57	13166.9	14833.4	6	6.6409	1666.87	376.5	2043.37	750	1250	18126.8	1.42	25740	0.0858566				0.19034	28892.9
232	6.58294	0.548578	12.5172	1.0431	0.675	0	6.28855	0.524045	6.49791	0.541492	0.3375	0.353731	0.00827973	0.532325	0.36201	0.365507	0.169291	0.710784	0.534799	0.494518	0.172788	1	26.1576	11.8898	702.601	5221.12	5923.72	1666.57	12384.5	14051.1	6	5.88982	1478.34	376.5	1854.84	750	1250	17155.9	1.42	24361.4	0.172788				0.165754	27001.5
233	9.22477	0.768731	11.8165	0.984706	0.675	0	4.5062	0.375516	5.1807	0.431725	0.3375	0.253474	0.13271	0.508226	0.386183	0.291414	0.186631	0.618356	0.478045	0.215975	0.0918621	1	20.4497	9.29532	702.601	4081.81	4784.41	1666.57	9682.07	11348.6	6	3.29532	827.125	376.5	1203.62	750	1250	13802.3	1.42	19599.2	0.0918621				0.149934	24860.8
234	8.65764	0.72147	9.77062	0.814218	0.675	0	8.8662	0.73885	7.05482	0.587902	0.3375	0.498724	-0.00586568	0.732985	0.492858	0.396834	0.0763817	0.664284	0.473216	0.0927476	-0.0196427	1	28.5709	12.9868	702.601	5702.82	6405.42	1666.57	13527.1	15193.7	6	6.98677	1753.68	376.5	2130.18	750	1250	18573.9	1.42	26374.9	-0.0196427				0.225534	23537.3
235	5.57265	0.464388	9.26082	0.771735	0.675	0	6.47215	0.539346	7.97632	0.664693	0.3375	0.364058	-0.0252983	0.514047	0.33876	0.448668	0.0361266	0.70082	0.484794	0.307347	0.146034	1	32.564	14.8018	702.601	6499.87	7202.47	1666.57	15417.7	17084.3	6	8.80184	2209.26	376.5	2585.76	750	1250	20920	1.42	29706.5	0.146034				0.0536497	27998.5
236	9.09339	0.757783	12.9685	1.08071	0.675	0	4.85932	0.404943	7.70142	0.641785	0.3375	0.273337	0.119083	0.524027	0.39242	0.433205	0.148136	0.789922	0.581341	0.322925	0.188921	1	31.3728	14.2604	702.601	6262.1	6964.7	1666.57	14853.7	16520.3	6	8.26038	2073.36	376.5	2449.86	750	1250	20220.1	1.42	28712.6	0.188921				-0.00677443	26063
237	9.98444	0.832037	11.3146	0.94288	0.675	0	5.96164	0.496803	7.44313	0.620261	0.3375	0.335342	0.113141	0.609944	0.448483	0.418676	0.108884	0.729145	0.52756	0.110843	0.0790765	1	30.2536	13.7516	702.601	6038.68	6741.28	1666.57	14323.8	15990.4	6	7.75161	1945.66	376.5	2322.16	750	1250	19562.5	1.42	27778.8	0.0790765				0.0821151	21740.2
238	7.12498	0.593748	13.365	1.11375	0.675	0	4.63046	0.385872	7.1588	0.596567	0.3375	0.260463	0.0701584	0.45603	0.330622	0.402683	0.17455	0.771117	0.577233	0.520003	0.246611	1	29.0215	13.1916	702.601	5792.76	6495.36	1666.57	13740.4	15407	6	7.19158	1805.09	376.5	2181.59	750	1250	18838.6	1.42	26750.8	0.246611				0.108691	28650.3
239	8.52023	0.710019	11.5845	0.965379	0.675	0	6.13547	0.51129	7.11883	0.593236	0.3375	0.34512	0.0670711	0.578361	0.412192	0.400434	0.125598	0.718834	0.526032	0.25536	0.113841	1	28.8482	13.1128	702.601	5758.18	6460.78	1666.57	13658.4	15325	6	7.11284	1785.32	376.5	2161.82	750	1250	18736.8	1.42	26606.3	0.113841				0.137021	30140.9
240	5.44981	0.454151	11.8542	0.987847	0.675	0	5.66203	0.471836	6.94032	0.57836	0.3375	0.318489	-0.00596874	0.465867	0.312521	0.390393	0.138202	0.716562	0.528595	0.533696	0.216074	1	28.0747	12.7612	702.601	5603.78	6306.38	1666.57	13292.2	14958.8	6	6.76124	1697.07	376.5	2073.57	750	1250	18282.3	1.42	25960.9	0.216074				-0.0173248	23125.1
241	6.88406	0.573672	10.7566	0.896383	0.675	0	5.45424	0.45452	6.39068	0.532556	0.3375	0.306801	0.0402137	0.494734	0.347015	0.359476	0.122791	0.655348	0.482267	0.322711	0.135252	1	25.6929	11.6786	702.601	5128.37	5830.97	1666.57	12164.5	13831.1	6	5.67861	1425.33	376.5	1801.83	750	1250	16882.9	1.42	23973.7	0.135252				0.0795573	25414.5
242	8.81768	0.734807	10.7458	0.89548	0.675	0	6.00979	0.500816	7.77798	0.648165	0.3375	0.338051	0.078972	0.579788	0.417023	0.437511	0.0834688	0.731634	0.52098	0.160673	0.103957	1	31.7046	14.4112	702.601	6328.31	7030.91	1666.57	15010.8	16677.3	6	8.41117	2111.2	376.5	2487.7	750	1250	20415	1.42	28989.4	0.103957				0.188453	30237.8
243	6.74654	0.562211	10.328	0.860666	0.675	0	4.74895	0.395746	7.36196	0.613497	0.3375	0.267128	0.0561822	0.451928	0.323311	0.414111	0.0834197	0.696917	0.49753	0.298455	0.17422	1	29.9018	13.5917	702.601	5968.48	6671.08	1666.57	14157.3	15823.8	6	7.59175	1905.53	376.5	2282.03	750	1250	19355.9	1.42	27485.3	0.17422				0.0190124	24207.8
244	7.43644	0.619703	8.46503	0.705419	0.675	0	6.52429	0.543691	7.15747	0.596456	0.3375	0.366991	0.0256543	0.569345	0.392646	0.402608	0.0367751	0.633231	0.439383	0.0857157	0.0467372	1	29.0157	13.189	702.601	5791.61	6494.21	1666.57	13737.7	15404.3	6	7.18895	1804.43	376.5	2180.93	750	1250	18835.2	1.42	26746	0.0467372				0.0410266	28915.4
245	9.95672	0.829727	9.653	0.804416	0.675	0	4.75087	0.395906	7.53456	0.62788	0.3375	0.267236	0.146415	0.54232	0.413651	0.423819	0.0595811	0.687461	0.4834	-0.0253108	0.0697488	1	30.6497	13.9317	702.601	6117.77	6820.37	1666.57	14511.4	16177.9	6	7.9317	1990.86	376.5	2367.36	750	1250	19795.3	1.42	28109.3	0.0697488				0.133903	29454.5
246	9.24889	0.770741	9.86349	0.821958	0.675	0	6.5125	0.542708	7.02328	0.585274	0.3375	0.366328	0.0769609	0.619669	0.443289	0.39506	0.0798809	0.665154	0.474941	0.051217	0.0316515	1	28.4342	12.9246	702.601	5675.54	6378.14	1666.57	13462.4	15129	6	6.92465	1738.09	376.5	2114.59	750	1250	18493.6	1.42	26260.9	0.0316515				0.101466	24370.5
247	9.22965	0.769138	12.2387	1.01989	0.675	0	5.91557	0.492964	8.91884	0.743237	0.3375	0.332751	0.0932087	0.586173	0.425959	0.501685	0.0933703	0.836607	0.595055	0.250752	0.169096	1	36.6483	16.6583	702.601	7315.1	8017.7	1666.57	17351.4	19018	6	10.6583	2675.24	376.5	3051.74	750	1250	23319.7	1.42	33114	0.169096				0.121609	26295.2
248	7.93953	0.661628	10.154	0.84617	0.675	0	6.0908	0.507567	7.55057	0.629214	0.3375	0.342608	0.0519955	0.559563	0.394603	0.424719	0.0732227	0.702437	0.497942	0.184542	0.103339	1	30.7191	13.9632	702.601	6131.61	6834.22	1666.57	14544.2	16210.8	6	7.96324	1998.77	376.5	2375.27	750	1250	19836.1	1.42	28167.2	0.103339				-0.00964259	23823.1
249	9.39572	0.782977	10.115	0.842915	0.675	0	5.08151	0.423459	6.55274	0.546061	0.3375	0.285835	0.121337	0.544796	0.407172	0.368591	0.100188	0.64625	0.46878	0.0599384	0.0616075	1	26.3952	11.9978	702.601	5268.55	5971.15	1666.57	12497	14163.6	6	5.99782	1505.45	376.5	1881.95	750	1250	17295.5	1.42	24559.7	0.0616075				0.218391	26284.6
250	9.8962	0.824683	9.81078	0.817565	0.675	0	5.96337	0.496947	7.27504	0.606253	0.3375	0.33544	0.110611	0.607558	0.44605	0.409221	0.0713177	0.677571	0.480538	-0.0071186	0.0344881	1	29.5252	13.4205	702.601	5893.29	6595.9	1666.57	13978.9	15645.5	6	7.42052	1862.55	376.5	2239.05	750	1250	19134.5	1.42	27171	0.0344881				0.148062	26570.7
251	10.9628	0.913563	10.0708	0.839233	0.675	0	5.3555	0.446292	6.33846	0.528205	0.3375	0.301247	0.157704	0.603996	0.458951	0.356539	0.104972	0.633177	0.46151	-0.0743302	0.00255928	1	25.4667	11.5758	702.601	5083.21	5785.81	1666.57	12057.4	13724	6	5.57576	1399.52	376.5	1776.02	750	1250	16750	1.42	23785	0.00255928				0.193427	26455
252	9.86715	0.822262	13.2486	1.10405	0.675	0	7.76409	0.647007	7.00072	0.583394	0.3375	0.43673	0.0591486	0.706156	0.495879	0.393791	0.175722	0.759116	0.569513	0.281789	0.0736341	1	28.3365	12.8802	702.601	5656.03	6358.63	1666.57	13416.1	15082.7	6	6.88021	1726.93	376.5	2103.43	750	1250	18436.1	1.42	26179.3	0.0736341				0.0884301	31349
253	7.86858	0.655715	10.7691	0.897424	0.675	0	5.18124	0.43177	7.73442	0.644535	0.3375	0.291445	0.0755815	0.507351	0.367026	0.435061	0.08535	0.729885	0.520411	0.241709	0.153385	1	31.5158	14.3254	702.601	6290.63	6993.23	1666.57	14921.4	16588	6	8.32537	2089.67	376.5	2466.17	750	1250	20304.1	1.42	28831.9	0.153385				0.124683	26921.9
254	6.80149	0.566791	12.9852	1.0821	0.675	0	5.21996	0.434997	6.58821	0.549017	0.3375	0.293623	0.0444805	0.479477	0.338103	0.370587	0.179915	0.728933	0.550502	0.515309	0.212399	1	26.5489	12.0677	702.601	5299.23	6001.83	1666.57	12569.8	14236.4	6	6.06768	1522.99	376.5	1899.49	750	1250	17385.8	1.42	24687.9	0.212399				0.0208304	25021.6
255	12.1353	1.01127	12.9039	1.07532	0.675	0	7.1749	0.597908	7.34882	0.612402	0.3375	0.403588	0.13951	0.737418	0.543098	0.413371	0.156236	0.768638	0.569607	0.0640517	0.0265089	1	29.8449	13.5659	702.601	5957.11	6659.72	1666.57	14130.3	15796.9	6	7.56586	1899.03	376.5	2275.53	750	1250	19322.4	1.42	27437.8	0.0265089				0.098522	24990.4
256	10.0838	0.840316	9.52111	0.793426	0.675	0	4.39239	0.366033	6.96573	0.580477	0.3375	0.247072	0.160071	0.526103	0.407143	0.391822	0.0718702	0.652348	0.463692	-0.0468896	0.0565498	1	28.1848	12.8113	702.601	5625.76	6328.36	1666.57	13344.3	15010.9	6	6.81128	1709.63	376.5	2086.13	750	1250	18347	1.42	26052.8	0.0565498				0.0483129	24677.3
257	6.85053	0.570878	11.3496	0.945804	0.675	0	3.65369	0.304474	7.51419	0.626183	0.3375	0.20552	0.0899112	0.394385	0.295431	0.422673	0.107872	0.734055	0.530545	0.374926	0.235114	1	30.5615	13.8916	702.601	6100.15	6802.75	1666.57	14469.6	16136.2	6	7.89159	1980.79	376.5	2357.29	750	1250	19743.4	1.42	28035.7	0.235114				0.17905	27405.4
258	11.3583	0.946527	11.8318	0.985985	0.675	0	5.85587	0.487989	7.66937	0.639114	0.3375	0.329393	0.154757	0.642746	0.484149	0.431402	0.117069	0.756183	0.548471	0.0394573	0.0643214	1	31.2339	14.1972	702.601	6234.37	6936.97	1666.57	14787.9	16454.5	6	8.19724	2057.51	376.5	2434.01	750	1250	20138.5	1.42	28596.7	0.0643214				0.000652462	23613.9
259	10.984	0.915334	11.2344	0.936199	0.675	0	6.11393	0.509495	8.44088	0.703407	0.3375	0.343909	0.136971	0.646466	0.48088	0.4748	0.0785675	0.781974	0.553367	0.0208649	0.0724873	1	34.5772	15.7169	702.601	6901.69	7604.29	1666.57	16370.8	18037.4	6	9.71689	2438.94	376.5	2815.44	750	1250	22102.8	1.42	31386	0.0724873				0.239219	26544.8
260	7.98999	0.665833	12.5018	1.04181	0.675	0	4.91139	0.409283	6.3699	0.530825	0.3375	0.276266	0.0865856	0.495868	0.362851	0.358307	0.172459	0.703284	0.530766	0.375981	0.167914	1	25.6029	11.6377	702.601	5110.41	5813.01	1666.57	12121.9	13788.5	6	5.63769	1415.06	376.5	1791.56	750	1250	16830	1.42	23898.6	0.167914				0.117209	22504.9
261	7.27913	0.606594	10.8519	0.904322	0.675	0	6.56077	0.546731	8.48416	0.707013	0.3375	0.369043	0.0202039	0.566935	0.389247	0.477234	0.0665916	0.773605	0.543825	0.297727	0.154578	1	34.7647	15.8021	702.601	6939.12	7641.72	1666.57	16459.6	18126.2	6	9.80213	2460.33	376.5	2836.83	750	1250	22213	1.42	31542.5	0.154578				0.104135	26060.7
262	7.84901	0.654084	10.5013	0.875105	0.675	0	7.07263	0.589386	6.02974	0.502478	0.3375	0.397836	0.0218357	0.611222	0.419671	0.339173	0.125761	0.62824	0.464934	0.22102	0.0452629	1	24.1289	10.9677	702.601	4816.18	5518.78	1666.57	11424	13090.6	6	4.96767	1246.88	376.5	1623.38	750	1250	15964	1.42	22668.8	0.0452629				0.0560135	30856.6
263	9.20382	0.766985	12.0234	1.00195	0.675	0	5.5678	0.463983	7.52874	0.627395	0.3375	0.313189	0.102263	0.566246	0.415452	0.423491	0.126412	0.753807	0.549904	0.234965	0.134452	1	30.6245	13.9202	702.601	6112.73	6815.33	1666.57	14499.4	16166	6	7.92024	1987.98	376.5	2364.48	750	1250	19780.5	1.42	28088.3	0.134452				0.126233	24688.8
264	8.27343	0.689452	9.76349	0.813624	0.675	0	6.56274	0.546895	6.85828	0.571523	0.3375	0.369154	0.0481132	0.595008	0.417267	0.385778	0.0817091	0.653232	0.467487	0.124172	0.05022	1	27.7192	12.5996	702.601	5532.82	6235.42	1666.57	13123.9	14790.4	6	6.59963	1656.51	376.5	2033.01	750	1250	18073.4	1.42	25664.3	0.05022				0.189455	29324.3
265	7.08029	0.590024	10.3342	0.861187	0.675	0	7.59707	0.633089	8.24178	0.686815	0.3375	0.427335	-0.0145345	0.618555	0.412801	0.4636	0.0588507	0.745666	0.522451	0.271163	0.10965	1	33.7144	15.3247	702.601	6729.47	7432.08	1666.57	15962.3	17628.9	6	9.32472	2340.5	376.5	2717	750	1250	21595.9	1.42	30666.2	0.10965				0.198988	24706.1
266	7.70817	0.642348	12.4593	1.03827	0.675	0	4.39658	0.366382	5.90841	0.492368	0.3375	0.247308	0.0931384	0.45952	0.340446	0.332348	0.184243	0.676611	0.516591	0.395924	0.176145	1	23.6031	10.7287	702.601	4711.24	5413.84	1666.57	11175.1	12841.7	6	4.7287	1186.9	376.5	1563.4	750	1250	15655.1	1.42	22230.2	0.176145				0.204734	33796.2
267	9.572	0.797667	8.98365	0.748637	0.675	0	5.1295	0.427458	7.15389	0.596158	0.3375	0.288534	0.124945	0.552404	0.41348	0.402406	0.0514619	0.64762	0.453868	-0.0490291	0.0403887	1	29.0002	13.1819	702.601	5788.51	6491.11	1666.57	13730.4	15396.9	6	7.18191	1802.66	376.5	2179.16	750	1250	18826.1	1.42	26733.1	0.0403887				0.182502	27272.7
268	9.42384	0.78532	13.2549	1.10458	0.675	0	3.47455	0.289546	6.84223	0.570186	0.3375	0.195443	0.167324	0.45687	0.362767	0.384876	0.180357	0.750543	0.565232	0.319256	0.202465	1	27.6497	12.568	702.601	5518.94	6221.54	1666.57	13091	14757.5	6	6.56803	1648.58	376.5	2025.08	750	1250	18032.6	1.42	25606.3	0.202465				0.175366	26925.1
269	11.1482	0.929015	9.87888	0.82324	0.675	0	4.51132	0.375943	9.02118	0.751765	0.3375	0.253762	0.186662	0.562605	0.440423	0.507441	0.0241227	0.775888	0.531564	-0.105775	0.0911409	1	37.0918	16.8599	702.601	7403.61	8106.21	1666.57	17561.4	19228	6	10.8599	2725.84	376.5	3102.34	750	1250	23580.3	1.42	33484	0.0911409				0.0695951	22944
270	8.74283	0.72857	10.6476	0.8873	0.675	0	5.45186	0.454321	7.6506	0.63755	0.3375	0.306667	0.0925588	0.54688	0.399226	0.430346	0.0842905	0.721841	0.514637	0.15873	0.115411	1	31.1526	14.1603	702.601	6218.14	6920.74	1666.57	14749.4	16416	6	8.16028	2048.23	376.5	2424.73	750	1250	20090.7	1.42	28528.9	0.115411				0.164504	23762.3
271	7.72419	0.643683	10.257	0.854752	0.675	0	5.98442	0.498702	6.31458	0.526215	0.3375	0.336624	0.048931	0.547633	0.385555	0.355195	0.110881	0.637096	0.466076	0.211069	0.0805215	1	25.3632	11.5287	702.601	5062.55	5765.15	1666.57	12008.4	13675	6	5.52871	1387.71	376.5	1764.21	750	1250	16689.2	1.42	23698.6	0.0805215				0.154034	24931.2
272	8.96671	0.747226	11.321	0.943415	0.675	0	4.64919	0.387432	8.69967	0.724972	0.3375	0.261517	0.12143	0.508863	0.382947	0.489356	0.0737245	0.798697	0.563081	0.196189	0.180134	1	35.6986	16.2266	702.601	7125.52	7828.12	1666.57	16901.8	18568.3	6	10.2266	2566.88	376.5	2943.38	750	1250	22761.7	1.42	32321.6	0.180134				0.0357671	27249.9
273	9.17988	0.76499	12.6951	1.05792	0.675	0	6.38781	0.532318	7.15296	0.59608	0.3375	0.359314	0.0785268	0.610844	0.437841	0.402354	0.155872	0.751952	0.558226	0.292934	0.120385	1	28.9962	13.1801	702.601	5787.71	6490.31	1666.57	13728.5	15395	6	7.18008	1802.2	376.5	2178.7	750	1250	18823.7	1.42	26729.7	0.120385				0.0434572	22248
274	7.48234	0.623528	12.6135	1.05112	0.675	0	6.30057	0.525047	7.11107	0.592589	0.3375	0.354407	0.0332373	0.558285	0.387644	0.399998	0.154756	0.747345	0.554753	0.427596	0.167109	1	28.8146	13.0976	702.601	5751.47	6454.07	1666.57	13642.5	15309.1	6	7.09756	1781.49	376.5	2157.99	750	1250	18717.1	1.42	26578.2	0.167109				0.0789148	28369.3
275	10.2175	0.851457	11.674	0.972836	0.675	0	3.86948	0.322457	6.82328	0.568607	0.3375	0.217658	0.178538	0.500995	0.396196	0.38381	0.136427	0.705034	0.520237	0.121379	0.124041	1	27.5676	12.5307	702.601	5502.55	6205.15	1666.57	13052.1	14718.6	6	6.53071	1639.21	376.5	2015.71	750	1250	17984.4	1.42	25537.8	0.124041				0.110496	29942.1
276	10.2622	0.855184	10.3897	0.86581	0.675	0	3.45771	0.288143	7.98815	0.665679	0.3375	0.194496	0.191376	0.479519	0.385873	0.449333	0.0675443	0.733223	0.516878	0.0106261	0.131005	1	32.6153	14.8251	702.601	6510.09	7212.7	1666.57	15442	17108.5	6	8.82514	2215.11	376.5	2591.61	750	1250	20950.1	1.42	29749.2	0.131005				0.105939	27039
277	7.30748	0.608957	9.72291	0.810242	0.675	0	4.91416	0.409513	6.50017	0.541681	0.3375	0.276422	0.0673122	0.476826	0.343734	0.365635	0.0906393	0.632321	0.456274	0.201285	0.11254	1	26.1674	11.8943	702.601	5223.08	5925.68	1666.57	12389.2	14055.7	6	5.89428	1479.47	376.5	1855.97	750	1250	17161.7	1.42	24369.6	0.11254				0.149561	33240.5
278	8.89674	0.741395	11.161	0.930082	0.675	0	3.01685	0.251405	6.76737	0.563948	0.3375	0.169698	0.165372	0.416776	0.33507	0.380665	0.12357	0.687518	0.504235	0.188687	0.169165	1	27.3253	12.4206	702.601	5454.2	6156.8	1666.57	12937.4	14603.9	6	6.42059	1611.57	376.5	1988.07	750	1250	17842	1.42	25335.7	0.169165				0.0988763	31661.6
279	10.0045	0.833707	9.24603	0.770502	0.675	0	5.98205	0.498504	7.91749	0.659791	0.3375	0.33649	0.113131	0.611635	0.449621	0.445359	0.0373651	0.697156	0.482724	-0.0632048	0.0331027	1	32.3091	14.686	702.601	6448.98	7151.58	1666.57	15297	16963.6	6	8.68596	2180.18	376.5	2556.68	750	1250	20770.3	1.42	29493.8	0.0331027				0.109342	26541.4
280	7.07102	0.589252	10.7114	0.892621	0.675	0	4.89696	0.40808	6.14804	0.512337	0.3375	0.275454	0.0611454	0.469226	0.3366	0.345827	0.128346	0.640682	0.474173	0.303368	0.137573	1	24.6415	11.2007	702.601	4918.51	5621.11	1666.57	11666.7	13333.3	6	5.20068	1305.37	376.5	1681.87	750	1250	16265.2	1.42	23096.5	0.137573				0.196679	32644.5
281	7.53428	0.627857	11.3074	0.942286	0.675	0	7.1302	0.594183	8.27853	0.689877	0.3375	0.401074	0.0113647	0.605548	0.412438	0.465667	0.085188	0.775065	0.550855	0.314429	0.138417	1	33.8736	15.3971	702.601	6761.26	7463.86	1666.57	16037.7	17704.3	6	9.3971	2358.67	376.5	2735.17	750	1250	21689.5	1.42	30799	0.138417				0.146627	27019.4
282	10.631	0.885915	10.9782	0.914848	0.675	0	6.36878	0.530731	6.06694	0.505578	0.3375	0.358244	0.119875	0.650606	0.478118	0.341265	0.138128	0.643707	0.479394	0.0289323	0.00127545	1	24.2901	11.0409	702.601	4848.36	5550.96	1666.57	11500.3	13166.9	6	5.04094	1265.28	376.5	1641.78	750	1250	16058.7	1.42	22803.3	0.00127545				0.121175	22999.2
283	8.7595	0.729959	8.54452	0.712043	0.675	0	4.57425	0.381188	6.64195	0.553496	0.3375	0.257302	0.11771	0.498898	0.375012	0.37361	0.0535098	0.607005	0.427119	-0.0179156	0.0521075	1	26.7818	12.1735	702.601	5345.71	6048.31	1666.57	12680	14346.6	6	6.17353	1549.56	376.5	1926.06	750	1250	17522.7	1.42	24882.2	0.0521075				0.137374	23891
284	8.94771	0.745642	11.5034	0.958615	0.675	0	5.57778	0.464815	6.79248	0.56604	0.3375	0.31375	0.0947793	0.559594	0.408529	0.382077	0.132494	0.698534	0.514571	0.212973	0.106042	1	27.4341	12.47	702.601	5475.91	6178.51	1666.57	12988.9	14655.5	6	6.47004	1623.98	376.5	2000.48	750	1250	17905.9	1.42	25426.4	0.106042				0.00774471	25660.6
285	6.91044	0.57587	11.5849	0.965411	0.675	0	5.93988	0.49499	8.03367	0.669473	0.3375	0.334118	0.0272971	0.522287	0.361415	0.451894	0.0998792	0.769352	0.551773	0.389541	0.190358	1	32.8126	14.9148	702.601	6549.47	7252.07	1666.57	15535.4	17201.9	6	8.91481	2237.62	376.5	2614.12	750	1250	21066.1	1.42	29913.8	0.190358				0.0883365	29236.4
286	8.48235	0.706862	12.6967	1.05806	0.675	0	5.86491	0.488742	6.77139	0.564283	0.3375	0.329901	0.0736155	0.562358	0.403517	0.380891	0.16665	0.730932	0.547541	0.351198	0.144024	1	27.3427	12.4285	702.601	5457.67	6160.27	1666.57	12945.6	14612.2	6	6.4285	1613.55	376.5	1990.05	750	1250	17852.2	1.42	25350.2	0.144024				0.0302931	24925
287	9.87547	0.822956	10.2455	0.853794	0.675	0	4.43908	0.369923	7.7638	0.646983	0.3375	0.249698	0.152899	0.522822	0.402597	0.436714	0.0697984	0.716782	0.506512	0.0308378	0.103916	1	31.6431	14.3832	702.601	6316.05	7018.65	1666.57	14981.7	16648.3	6	8.38324	2104.19	376.5	2480.69	750	1250	20379	1.42	28938.1	0.103916				0.103435	23402.1
288	7.05859	0.588216	10.7043	0.892022	0.675	0	6.66733	0.555611	6.73253	0.561044	0.3375	0.375037	0.0110043	0.566615	0.386042	0.378705	0.111705	0.672749	0.49041	0.303806	0.104368	1	27.1743	12.3519	702.601	5424.06	6126.66	1666.57	12865.9	14532.4	6	6.35195	1594.34	376.5	1970.84	750	1250	17753.3	1.42	25209.7	0.104368				0.102843	27545.4
289	8.18834	0.682362	11.386	0.94883	0.675	0	5.79191	0.482659	7.09114	0.590928	0.3375	0.325795	0.0673996	0.550059	0.393195	0.398877	0.120792	0.71172	0.519668	0.266468	0.126474	1	28.7283	13.0583	702.601	5734.23	6436.83	1666.57	13601.6	15268.2	6	7.0583	1771.63	376.5	2148.13	750	1250	18666.3	1.42	26506.2	0.126474				0.207933	27795.9
290	8.75318	0.729432	9.80789	0.817324	0.675	0	4.61363	0.384469	6.24	0.52	0.3375	0.259517	0.116425	0.500894	0.375941	0.351	0.100347	0.620347	0.451347	0.0878924	0.0754053	1	25.04	11.3818	702.601	4998.04	5700.64	1666.57	11855.4	13521.9	6	5.38181	1350.83	376.5	1727.33	750	1250	16499.3	1.42	23429	0.0754053				0.0760912	31148
291	8.83932	0.73661	10.0968	0.841399	0.675	0	6.82735	0.568946	8.3615	0.696792	0.3375	0.384038	0.0565866	0.625532	0.440625	0.470334	0.048805	0.745597	0.519139	0.104789	0.0785142	1	34.2332	15.5605	702.601	6833.02	7535.63	1666.57	16208	17874.5	6	9.56053	2399.69	376.5	2776.19	750	1250	21900.7	1.42	31099	0.0785142				-0.0670534	26318.1
292	8.88391	0.740326	11.5509	0.962577	0.675	0	4.70686	0.392239	6.94525	0.578771	0.3375	0.264761	0.117479	0.509718	0.38224	0.39067	0.129535	0.708305	0.520205	0.222252	0.137964	1	28.0961	12.7709	702.601	5608.05	6310.65	1666.57	13302.3	14968.9	6	6.77094	1699.51	376.5	2076.01	750	1250	18294.9	1.42	25978.7	0.137964				0.228737	33677.5
293	7.39125	0.615938	11.1626	0.930218	0.675	0	6.12925	0.510771	6.37933	0.531611	0.3375	0.34477	0.0354938	0.546265	0.380264	0.358838	0.13453	0.666141	0.493367	0.31428	0.113103	1	25.6438	11.6563	702.601	5118.56	5821.16	1666.57	12141.2	13807.8	6	5.65626	1419.72	376.5	1796.22	750	1250	16854	1.42	23932.7	0.113103				0.0340767	23739.9
294	10.6245	0.885377	11.0607	0.921728	0.675	0	7.45554	0.621295	6.57539	0.547949	0.3375	0.419374	0.0891277	0.710423	0.508502	0.369866	0.12615	0.674099	0.496016	0.0363504	-0.0124859	1	26.4934	12.0424	702.601	5288.14	5990.74	1666.57	12543.5	14210.1	6	6.04244	1516.65	376.5	1893.15	750	1250	17353.2	1.42	24641.6	-0.0124859				0.140089	24893.4
295	10.9395	0.911623	9.69481	0.807901	0.675	0	6.10469	0.508725	6.35652	0.52971	0.3375	0.343389	0.135978	0.644703	0.479367	0.357554	0.0938894	0.623599	0.451443	-0.103723	-0.0279239	1	25.5449	11.6113	702.601	5098.83	5801.43	1666.57	12094.4	13761	6	5.61132	1408.44	376.5	1784.94	750	1250	16796	1.42	23850.2	-0.0279239				0.10655	29094.8
296	10.5528	0.879401	11.3007	0.941722	0.675	0	5.5543	0.462858	7.5697	0.630808	0.3375	0.312429	0.140583	0.603441	0.453012	0.425795	0.104933	0.735741	0.530729	0.0623209	0.0777164	1	30.802	14.0009	702.601	6148.16	6850.76	1666.57	14583.5	16250	6	8.00092	2008.23	376.5	2384.73	750	1250	19884.8	1.42	28236.4	0.0777164				0.107091	28273.7
297	7.19951	0.599959	10.8465	0.903875	0.675	0	2.7124	0.226033	6.54873	0.545728	0.3375	0.152573	0.1262	0.352233	0.278773	0.368366	0.120875	0.666602	0.489241	0.303915	0.210468	1	26.3778	11.9899	702.601	5265.08	5967.68	1666.57	12488.8	14155.4	6	5.98993	1503.47	376.5	1879.97	750	1250	17285.3	1.42	24545.2	0.210468				0.194133	26917.7
298	9.00094	0.750078	11.2037	0.933641	0.675	0	8.88229	0.740191	7.7705	0.647541	0.3375	0.499629	0.00333706	0.743528	0.502966	0.43709	0.0965586	0.7441	0.533649	0.183563	0.0306833	1	31.6722	14.3964	702.601	6321.84	7024.44	1666.57	14995.4	16662	6	8.39643	2107.5	376.5	2484	750	1250	20396	1.42	28962.3	0.0306833				0.0168054	27976.7
299	9.78396	0.81533	10.9569	0.913079	0.675	0	5.94701	0.495584	7.44699	0.620583	0.3375	0.334519	0.107914	0.603498	0.442434	0.418893	0.0987173	0.7193	0.517611	0.0977489	0.0751772	1	30.2703	13.7592	702.601	6042.03	6744.63	1666.57	14331.7	15998.3	6	7.75923	1947.57	376.5	2324.07	750	1250	19572.4	1.42	27792.7	0.0751772				0.131457	28651.8
300	8.71012	0.725844	10.7526	0.896047	0.675	0	5.79896	0.483247	6.062	0.505167	0.3375	0.326192	0.0818764	0.565123	0.408068	0.340988	0.131922	0.637089	0.47291	0.170203	0.0648416	1	24.2687	11.0312	702.601	4844.09	5546.69	1666.57	11490.2	13156.8	6	5.03122	1262.84	376.5	1639.34	750	1250	16046.1	1.42	22785.5	0.0648416				0.0882752	23432.9
301	7.86572	0.655477	10.333	0.861082	0.675	0	5.64071	0.470059	8.32545	0.693787	0.3375	0.31729	0.0625784	0.532638	0.379868	0.468306	0.0564619	0.750249	0.524768	0.205605	0.1449	1	34.0769	15.4895	702.601	6801.84	7504.44	1666.57	16134	17800.6	6	9.48952	2381.87	376.5	2758.37	750	1250	21808.9	1.42	30968.7	0.1449				0.0518509	30151
302	7.28195	0.606829	12.3025	1.02521	0.675	0	5.40297	0.450247	5.99741	0.499784	0.3375	0.303917	0.0528465	0.503094	0.356763	0.337354	0.177331	0.677115	0.514685	0.418379	0.157922	1	23.9888	10.904	702.601	4788.22	5490.82	1666.57	11357.7	13024.2	6	4.90398	1230.9	376.5	1607.4	750	1250	15881.6	1.42	22551.9	0.157922				0.149722	26383.4
303	8.24557	0.687131	10.884	0.907001	0.675	0	7.51339	0.626116	6.55579	0.546316	0.3375	0.422628	0.0205927	0.646708	0.443221	0.368763	0.121731	0.668047	0.490495	0.21987	0.0472738	1	26.4084	12.0038	702.601	5271.19	5973.79	1666.57	12503.3	14169.9	6	6.00384	1506.96	376.5	1883.46	750	1250	17303.3	1.42	24570.7	0.0472738				0.121363	34262.5
304	8.55039	0.712533	11.5996	0.966632	0.675	0	5.38711	0.448926	6.61604	0.551336	0.3375	0.303025	0.0889673	0.537893	0.391992	0.372152	0.140162	0.691499	0.512314	0.2541	0.120322	1	26.6695	12.1225	702.601	5323.3	6025.9	1666.57	12626.9	14293.4	6	6.1225	1536.75	376.5	1913.25	750	1250	17456.7	1.42	24788.5	0.120322				0.11618	30443.5
305	10.6845	0.890374	10.6951	0.891255	0.675	0	4.03247	0.336039	7.42901	0.619084	0.3375	0.226826	0.187088	0.523127	0.413915	0.417882	0.0918577	0.710941	0.509739	0.000880165	0.0958246	1	30.1924	13.7238	702.601	6026.47	6729.07	1666.57	14294.8	15961.4	6	7.7238	1938.67	376.5	2315.17	750	1250	19526.6	1.42	27727.7	0.0958246				0.11397	25960.5
306	8.76875	0.730729	9.96425	0.830354	0.675	0	4.51999	0.376666	6.09331	0.507776	0.3375	0.25425	0.119496	0.496162	0.373746	0.342748	0.10887	0.616646	0.451619	0.0996251	0.0778729	1	24.4043	11.0929	702.601	4871.16	5573.77	1666.57	11554.4	13221	6	5.09288	1278.31	376.5	1654.81	750	1250	16125.8	1.42	22898.6	0.0778729				0.0242249	19479.2
307	8.97124	0.747603	11.1682	0.930687	0.675	0	6.42066	0.535055	6.84212	0.570177	0.3375	0.361162	0.0717349	0.60679	0.432897	0.384869	0.121672	0.691849	0.506542	0.183084	0.0736443	1	27.6492	12.5678	702.601	5518.85	6221.45	1666.57	13090.7	14757.3	6	6.56781	1648.52	376.5	2025.02	750	1250	18032.3	1.42	25605.9	0.0736443				0.0902998	29706.6
308	11.7983	0.983195	10.9927	0.916059	0.675	0	4.87141	0.405951	7.24959	0.604133	0.3375	0.274017	0.19482	0.600771	0.468837	0.40779	0.105275	0.709408	0.513065	-0.0671362	0.0442278	1	29.4149	13.3704	702.601	5871.29	6573.89	1666.57	13926.7	15593.3	6	7.37041	1849.97	376.5	2226.47	750	1250	19069.8	1.42	27079.1	0.0442278				0.103524	28136.8
309	10.1452	0.845435	9.95083	0.829236	0.675	0	6.68748	0.55729	7.74901	0.645751	0.3375	0.376171	0.0972489	0.654539	0.47342	0.435882	0.0619262	0.707677	0.497808	-0.0161994	0.0243881	1	31.579	14.3541	702.601	6303.26	7005.86	1666.57	14951.3	16617.9	6	8.35411	2096.88	376.5	2473.38	750	1250	20341.3	1.42	28884.6	0.0243881				-0.00203423	25070.6
310	10.321	0.860087	9.52345	0.793621	0.675	0	6.05353	0.504461	7.53087	0.627573	0.3375	0.340511	0.120024	0.624485	0.460535	0.423612	0.0560411	0.683614	0.479653	-0.0664663	0.0191179	1	30.6338	13.9244	702.601	6114.58	6817.18	1666.57	14503.8	16170.4	6	7.92445	1989.04	376.5	2365.54	750	1250	19785.9	1.42	28096	0.0191179				0.150262	29495.5
311	9.34594	0.778828	9.5627	0.796891	0.675	0	4.35261	0.362717	7.59115	0.632596	0.3375	0.244834	0.140438	0.503155	0.385272	0.427002	0.0554497	0.688046	0.482452	0.0180628	0.0971803	1	30.895	14.0432	702.601	6166.72	6869.32	1666.57	14627.5	16294	6	8.04318	2018.84	376.5	2395.34	750	1250	19939.4	1.42	28313.9	0.0971803				0.258532	27239.6
312	7.67229	0.639357	11.5432	0.961931	0.675	0	6.68145	0.556787	7.63738	0.636449	0.3375	0.375831	0.0278674	0.584655	0.403699	0.429603	0.10985	0.746299	0.539453	0.322574	0.135754	1	31.0953	14.1342	702.601	6206.71	6909.31	1666.57	14722.3	16388.9	6	8.13424	2041.69	376.5	2418.19	750	1250	20057.1	1.42	28481.1	0.135754				0.140705	25037.2
313	10.4548	0.871231	8.90276	0.741896	0.675	0	6.20432	0.517027	6.56898	0.547415	0.3375	0.348993	0.119544	0.636571	0.468537	0.369505	0.0656374	0.613053	0.435143	-0.129335	-0.0333945	1	26.4656	12.0298	702.601	5282.6	5985.2	1666.57	12530.3	14196.9	6	6.02982	1513.48	376.5	1889.98	750	1250	17336.9	1.42	24618.4	-0.0333945				0.102584	24736.7
314	10.6559	0.887995	12.6325	1.05271	0.675	0	5.39771	0.449809	8.51425	0.709521	0.3375	0.303621	0.147888	0.597697	0.451509	0.478927	0.115825	0.825347	0.594752	0.164712	0.143243	1	34.8951	15.8614	702.601	6965.15	7667.75	1666.57	16521.4	18187.9	6	9.86141	2475.21	376.5	2851.71	750	1250	22289.6	1.42	31651.3	0.143243				0.0200429	23665.8
315	10.0668	0.838901	9.19365	0.766137	0.675	0	4.11186	0.342655	6.82898	0.569082	0.3375	0.231292	0.167483	0.510138	0.398775	0.38413	0.0665063	0.635588	0.450636	-0.0727638	0.0518613	1	27.5922	12.5419	702.601	5507.48	6210.08	1666.57	13063.8	14730.3	6	6.54193	1642.02	376.5	2018.52	750	1250	17998.9	1.42	25558.4	0.0518613				0.0727971	24446.2
316	9.75653	0.813044	8.8602	0.73835	0.675	0	3.49241	0.291034	6.80456	0.567047	0.3375	0.196448	0.176178	0.467212	0.372626	0.382756	0.0578149	0.624861	0.440571	-0.0746939	0.0679451	1	27.4864	12.4938	702.601	5486.36	6188.96	1666.57	13013.7	14680.2	6	6.49383	1629.95	376.5	2006.45	750	1250	17936.7	1.42	25470.1	0.0679451				-0.0405007	22168.3
317	9.86363	0.821969	11.0078	0.917318	0.675	0	6.22287	0.518573	6.42008	0.535006	0.3375	0.350037	0.102396	0.620969	0.452433	0.361129	0.12903	0.664037	0.49016	0.0953487	0.0377265	1	25.8203	11.7365	702.601	5153.8	5856.4	1666.57	12224.8	13891.4	6	5.73651	1439.86	376.5	1816.36	750	1250	16957.8	1.42	24080	0.0377265				0.0167701	25249.8
318	7.20021	0.600017	11.4187	0.951559	0.675	0	5.46242	0.455202	8.23799	0.686499	0.3375	0.307261	0.0488754	0.504077	0.356136	0.463387	0.0894578	0.775957	0.552845	0.351542	0.196708	1	33.698	15.3173	702.601	6726.2	7428.8	1666.57	15954.6	17621.1	6	9.31725	2338.63	376.5	2715.13	750	1250	21586.3	1.42	30652.5	0.196708				0.164178	27468.6
319	7.92246	0.660205	11.1797	0.931638	0.675	0	4.12864	0.344053	7.54068	0.62839	0.3375	0.232236	0.106701	0.450755	0.338937	0.424163	0.102346	0.730736	0.526509	0.271432	0.187572	1	30.6763	13.9438	702.601	6123.06	6825.66	1666.57	14523.9	16190.5	6	7.94376	1993.88	376.5	2370.38	750	1250	19810.9	1.42	28131.4	0.187572				0.104603	24869.4
320	9.723	0.81025	11.2774	0.939783	0.675	0	6.37757	0.531464	7.58248	0.631873	0.3375	0.358738	0.0940902	0.625555	0.452829	0.426514	0.10392	0.735793	0.530434	0.129533	0.0776054	1	30.8574	14.0261	702.601	6159.22	6861.82	1666.57	14609.7	16276.3	6	8.0261	2014.55	376.5	2391.05	750	1250	19917.3	1.42	28282.6	0.0776054				0.131537	26442.9
321	8.09606	0.674672	8.81141	0.734284	0.675	0	5.59088	0.465907	5.62725	0.468938	0.3375	0.314487	0.0704582	0.536365	0.384945	0.316533	0.0895544	0.558492	0.406087	0.0596125	0.0211422	1	22.3848	10.1749	702.601	4468.05	5170.65	1666.57	10598.2	12264.8	6	4.17489	1047.9	376.5	1424.4	750	1250	14939.2	1.42	21213.7	0.0211422				0.11244	28042.3
322	5.82594	0.485495	11.1678	0.930653	0.675	0	8.8048	0.733733	7.93623	0.661352	0.3375	0.49527	-0.0837804	0.649953	0.41149	0.446413	0.090889	0.752241	0.537302	0.445158	0.125812	1	32.3903	14.7229	702.601	6465.19	7167.79	1666.57	15335.4	17002	6	8.72287	2189.44	376.5	2565.94	750	1250	20818	1.42	29561.5	0.125812				0.202411	32496.8
323	8.48259	0.706883	10.0414	0.836783	0.675	0	5.5144	0.459533	8.40257	0.700214	0.3375	0.310185	0.0834805	0.543013	0.393665	0.472645	0.0460918	0.746306	0.518736	0.1299	0.125071	1	34.4111	15.6414	702.601	6868.55	7571.15	1666.57	16292.2	17958.8	6	9.64143	2420	376.5	2796.5	750	1250	22005.3	1.42	31247.5	0.125071				0.11688	23764.5
324	8.26502	0.688751	10.6802	0.89002	0.675	0	4.68802	0.390668	6.36854	0.530712	0.3375	0.263701	0.100603	0.491271	0.364304	0.35823	0.121267	0.651978	0.479497	0.201269	0.115193	1	25.597	11.635	702.601	5109.23	5811.83	1666.57	12119.1	13785.7	6	5.635	1414.39	376.5	1790.89	750	1250	16826.6	1.42	23893.7	0.115193				0.0518023	23990.4
325	8.9038	0.741983	11.7721	0.981011	0.675	0	6.78768	0.56564	7.41997	0.618331	0.3375	0.381807	0.0595157	0.625156	0.441323	0.417373	0.122405	0.740735	0.539778	0.239028	0.0984549	1	30.1532	13.706	702.601	6018.65	6721.25	1666.57	14276.3	15942.8	6	7.70599	1934.2	376.5	2310.7	750	1250	19503.5	1.42	27695	0.0984549				-0.0202207	21183.4
326	9.53325	0.794438	11.6432	0.970264	0.675	0	8.35388	0.696157	5.74573	0.478811	0.3375	0.469906	0.0331699	0.729326	0.503076	0.323197	0.165865	0.644676	0.489063	0.175826	-0.0140128	1	22.8982	10.4083	702.601	4570.53	5273.13	1666.57	10841.3	12507.9	6	4.40826	1106.47	376.5	1482.97	750	1250	15240.9	1.42	21642	-0.0140128				0.083998	23861.7
327	9.37545	0.781287	9.89363	0.824469	0.675	0	6.44123	0.536769	7.2295	0.602458	0.3375	0.362319	0.0825248	0.619294	0.444844	0.406659	0.0749287	0.677387	0.481588	0.043182	0.0367439	1	29.3278	13.3308	702.601	5853.91	6556.51	1666.57	13885.5	15552.1	6	7.33083	1840.04	376.5	2216.54	750	1250	19018.6	1.42	27006.4	0.0367439				0.200883	31380
328	8.58515	0.715429	8.82064	0.735053	0.675	0	4.74665	0.395555	8.3169	0.693075	0.3375	0.266999	0.107958	0.503512	0.374957	0.467825	0.0141678	0.707242	0.481993	0.0196241	0.107036	1	34.0399	15.4727	702.601	6794.45	7497.05	1666.57	16116.4	17783	6	9.47267	2377.64	376.5	2754.14	750	1250	21787.2	1.42	30937.8	0.107036				-0.00938968	26430.1
329	7.25418	0.604515	11.1232	0.926931	0.675	0	6.83584	0.569653	7.84718	0.653932	0.3375	0.384516	0.0117659	0.581419	0.396282	0.441404	0.0921375	0.746069	0.533541	0.322416	0.13726	1	32.0044	14.5475	702.601	6388.17	7090.77	1666.57	15152.8	16819.3	6	8.54747	2145.42	376.5	2521.92	750	1250	20591.2	1.42	29239.6	0.13726				0.14098	22620.9
330	9.87643	0.823036	11.8762	0.989685	0.675	0	5.527	0.460584	7.95846	0.663205	0.3375	0.310894	0.122328	0.582911	0.433222	0.447663	0.110187	0.773392	0.55785	0.166649	0.124629	1	32.4867	14.7667	702.601	6484.42	7187.02	1666.57	15381.1	17047.6	6	8.76667	2200.43	376.5	2576.93	750	1250	20874.6	1.42	29641.9	0.124629				0.236277	29749.1
331	8.1198	0.67665	11.0551	0.921255	0.675	0	5.7674	0.480617	7.35855	0.613213	0.3375	0.324416	0.0661613	0.546778	0.390578	0.413919	0.103964	0.717177	0.517883	0.244605	0.127305	1	29.8871	13.585	702.601	5965.53	6668.13	1666.57	14150.3	15816.8	6	7.58503	1903.84	376.5	2280.34	750	1250	19347.2	1.42	27473	0.127305				0.128717	24523.7
332	8.5228	0.710233	10.632	0.885998	0.675	0	5.11103	0.425919	7.52943	0.627452	0.3375	0.287495	0.095956	0.521875	0.383451	0.42353	0.0872593	0.714712	0.51079	0.175765	0.127338	1	30.6275	13.9216	702.601	6113.33	6815.93	1666.57	14500.8	16167.4	6	7.9216	1988.32	376.5	2364.82	750	1250	19782.2	1.42	28090.8	0.127338				0.097248	22070.4
333	8.10347	0.675289	9.62719	0.802266	0.675	0	3.57021	0.297517	6.23777	0.519814	0.3375	0.200824	0.127498	0.425015	0.328322	0.350875	0.0953273	0.615142	0.446202	0.126976	0.11788	1	25.0303	11.3774	702.601	4996.12	5698.72	1666.57	11850.8	13517.4	6	5.37743	1349.73	376.5	1726.23	750	1250	16493.6	1.42	23420.9	0.11788				0.0229181	28103.3
334	9.88307	0.823589	10.7621	0.89684	0.675	0	5.65436	0.471197	6.15514	0.512929	0.3375	0.318058	0.118932	0.590129	0.43699	0.346227	0.12957	0.642499	0.475797	0.0732509	0.0388066	1	24.6723	11.2147	702.601	4924.65	5627.25	1666.57	11681.3	13347.9	6	5.21468	1308.88	376.5	1685.38	750	1250	16283.2	1.42	23122.2	0.0388066				0.0503514	29179.7
335	8.608	0.717333	9.3025	0.775208	0.675	0	7.39816	0.616513	7.34461	0.612051	0.3375	0.416146	0.0340267	0.65054	0.450173	0.413135	0.0550655	0.667117	0.4682	0.057875	0.0180268	1	29.8267	13.5576	702.601	5953.48	6656.08	1666.57	14121.7	15788.2	6	7.55757	1896.95	376.5	2273.45	750	1250	19311.7	1.42	27422.6	0.0180268				0.0553543	26423.6
336	9.79325	0.816104	11.6747	0.972891	0.675	0	5.69446	0.474538	5.97423	0.497853	0.3375	0.320313	0.115278	0.589817	0.435592	0.33605	0.160325	0.658178	0.496376	0.156786	0.0607839	1	23.8883	10.8583	702.601	4768.17	5470.77	1666.57	11310.1	12976.7	6	4.85833	1219.44	376.5	1595.94	750	1250	15822.6	1.42	22468.1	0.0607839				0.0626255	31260.5
337	8.66083	0.721736	9.70311	0.808592	0.675	0	5.09414	0.424512	7.00837	0.584031	0.3375	0.286545	0.100313	0.524825	0.386859	0.394221	0.0757896	0.65982	0.47001	0.0868564	0.0831516	1	28.3696	12.8953	702.601	5662.64	6365.24	1666.57	13431.8	15098.4	6	6.89527	1730.71	376.5	2107.21	750	1250	18455.6	1.42	26206.9	0.0831516				0.0772214	27375.9
338	7.25809	0.604841	10.3761	0.864671	0.675	0	6.81445	0.567871	7.18954	0.599129	0.3375	0.383313	0.0124774	0.580348	0.39579	0.404412	0.0896206	0.688749	0.494032	0.25983	0.0982423	1	29.1547	13.2521	702.601	5819.35	6521.95	1666.57	13803.5	15470.1	6	7.25213	1820.28	376.5	2196.78	750	1250	18916.9	1.42	26862	0.0982423				0.203606	24691.9
339	11.5229	0.960238	10.6114	0.884283	0.675	0	4.91071	0.409226	7.72542	0.643785	0.3375	0.276228	0.185967	0.595193	0.462194	0.434555	0.0811681	0.724953	0.515723	-0.0759552	0.0535288	1	31.4768	14.3077	702.601	6282.85	6985.45	1666.57	14903	16569.5	6	8.30765	2085.22	376.5	2461.72	750	1250	20281.2	1.42	28799.4	0.0535288				0.0902478	25789.1
340	9.39828	0.78319	10.1086	0.842382	0.675	0	7.10968	0.592473	8.89871	0.741559	0.3375	0.399919	0.0643669	0.65684	0.464286	0.500552	0.0340276	0.775587	0.53458	0.0591916	0.0702937	1	36.5611	16.6187	702.601	7297.68	8000.28	1666.57	17310.1	18976.7	6	10.6187	2665.29	376.5	3041.79	750	1250	23268.5	1.42	33041.2	0.0702937				0.0125006	24937.5
341	9.78537	0.815447	10.7168	0.893065	0.675	0	6.40626	0.533855	8.22967	0.685806	0.3375	0.360352	0.0950375	0.628892	0.455389	0.462919	0.0699497	0.755756	0.532869	0.0776175	0.0774795	1	33.6619	15.3009	702.601	6719	7421.6	1666.57	15937.5	17604.1	6	9.30087	2334.52	376.5	2711.02	750	1250	21565.1	1.42	30622.4	0.0774795				0.0162033	23313.2
342	9.3429	0.778575	10.1654	0.847116	0.675	0	8.3934	0.69945	7.68149	0.640124	0.3375	0.472129	0.0267048	0.726155	0.498834	0.432084	0.0698599	0.709984	0.501944	0.0685409	0.00311	1	31.2864	14.2211	702.601	6244.85	6947.45	1666.57	14812.8	16479.4	6	8.22111	2063.5	376.5	2440	750	1250	20169.4	1.42	28640.5	0.00311				0.131154	27418.6
343	9.61622	0.801352	11.3917	0.949305	0.675	0	2.86182	0.238485	6.61299	0.551082	0.3375	0.160978	0.189967	0.428453	0.350945	0.37198	0.1344	0.685482	0.506381	0.147954	0.155436	1	26.6563	12.1165	702.601	5320.66	6023.26	1666.57	12620.6	14287.2	6	6.11649	1535.24	376.5	1911.74	750	1250	17448.9	1.42	24777.5	0.155436				0.0511615	32003.6
344	9.6894	0.80745	10.2566	0.854715	0.675	0	5.93654	0.494712	6.09297	0.507748	0.3375	0.33393	0.105549	0.600261	0.43948	0.34273	0.117101	0.624849	0.459831	0.0472647	0.0203515	1	24.4029	11.0922	702.601	4870.87	5573.48	1666.57	11553.7	13220.3	6	5.09222	1278.15	376.5	1654.65	750	1250	16124.9	1.42	22897.4	0.0203515				0.0910803	27063.3
345	11.0174	0.918114	11.9111	0.992592	0.675	0	5.5411	0.461758	7.62436	0.635364	0.3375	0.311687	0.15402	0.615778	0.465707	0.42887	0.120565	0.755928	0.549435	0.0744786	0.0837283	1	31.0389	14.1086	702.601	6195.44	6898.04	1666.57	14695.6	16362.2	6	8.10859	2035.26	376.5	2411.76	750	1250	20023.9	1.42	28434	0.0837283				0.0768385	25297.7
346	6.18137	0.515114	10.2529	0.854408	0.675	0	5.75578	0.479649	8.39584	0.699654	0.3375	0.323763	0.0119695	0.491618	0.335732	0.472266	0.0522297	0.751883	0.524496	0.339294	0.188764	1	34.382	15.6282	702.601	6862.73	7565.33	1666.57	16278.4	17945	6	9.62818	2416.67	376.5	2793.17	750	1250	21988.2	1.42	31223.2	0.188764				0.143983	30803.6
347	11.4427	0.953562	10.9662	0.913848	0.675	0	6.29658	0.524715	7.2164	0.601367	0.3375	0.354183	0.144736	0.669451	0.498919	0.405922	0.105463	0.706829	0.511385	-0.0397142	0.0124664	1	29.2711	13.305	702.601	5842.58	6545.18	1666.57	13858.6	15525.2	6	7.30503	1833.56	376.5	2210.06	750	1250	18985.2	1.42	26959	0.0124664				0.0122041	19565.9
348	5.71261	0.476051	12.6998	1.05831	0.675	0	5.18777	0.432314	7.62877	0.63573	0.3375	0.291812	0.0147612	0.447075	0.306573	0.429118	0.142622	0.778352	0.57174	0.582262	0.265167	1	31.058	14.1173	702.601	6199.25	6901.85	1666.57	14704.6	16371.2	6	8.11726	2037.43	376.5	2413.93	750	1250	20035.1	1.42	28449.9	0.265167				0.060496	29275.7
349	9.59558	0.799632	10.8497	0.90414	0.675	0	5.48125	0.45677	6.25137	0.520947	0.3375	0.30832	0.115716	0.572486	0.424036	0.351639	0.129328	0.650275	0.480967	0.104508	0.0569311	1	25.0893	11.4042	702.601	5007.88	5710.48	1666.57	11878.7	13545.3	6	5.40421	1356.46	376.5	1732.96	750	1250	16528.2	1.42	23470.1	0.0569311				0.0609306	26338.9
350	8.93029	0.74419	9.94153	0.828461	0.675	0	5.22162	0.435135	6.98262	0.581885	0.3375	0.293716	0.104306	0.539441	0.398022	0.392772	0.0832193	0.665104	0.475992	0.0842702	0.0779693	1	28.258	12.8446	702.601	5640.37	6342.97	1666.57	13379	15045.6	6	6.84455	1717.98	376.5	2094.48	750	1250	18390	1.42	26113.8	0.0779693				0.0559411	22286.5
351	8.84846	0.737372	10.03	0.835836	0.675	0	4.9014	0.40845	6.37068	0.53089	0.3375	0.275704	0.111011	0.519461	0.386715	0.358351	0.102919	0.633809	0.46127	0.0984649	0.0745554	1	25.6063	11.6392	702.601	5111.08	5813.68	1666.57	12123.5	13790.1	6	5.63922	1415.44	376.5	1791.94	750	1250	16832	1.42	23901.4	0.0745554				0.159872	25181.9
352	7.83483	0.652903	10.8476	0.903964	0.675	0	6.62866	0.552388	7.47985	0.623321	0.3375	0.372862	0.0339236	0.586312	0.406786	0.420742	0.094717	0.718038	0.515459	0.251062	0.108673	1	30.4127	13.824	702.601	6070.45	6773.05	1666.57	14399.1	16065.7	6	7.82395	1963.81	376.5	2340.31	750	1250	19656	1.42	27911.5	0.108673				0.155598	28897.2
353	7.24538	0.603782	11.5387	0.961562	0.675	0	5.28386	0.440322	6.96333	0.580278	0.3375	0.297217	0.0551678	0.495489	0.352385	0.391687	0.128683	0.708961	0.520371	0.35778	0.167986	1	28.1744	12.8066	702.601	5623.69	6326.29	1666.57	13339.4	15006	6	6.80656	1708.45	376.5	2084.95	750	1250	18340.9	1.42	26044.1	0.167986				0.07303	26580.3
354	8.28091	0.690075	7.38825	0.615687	0.675	0	5.59851	0.466543	7.19906	0.599921	0.3375	0.314916	0.0754423	0.541985	0.390359	0.404947	0.00532104	0.605242	0.410268	-0.0743881	0.0199093	1	29.1959	13.2709	702.601	5827.58	6530.18	1666.57	13823	15489.6	6	7.27087	1824.99	376.5	2201.49	750	1250	18941.1	1.42	26896.3	0.0199093				0.108582	25492.1
355	8.70144	0.72512	11.8152	0.984598	0.675	0	5.52433	0.460361	7.77399	0.647833	0.3375	0.310743	0.0893563	0.549717	0.4001	0.437287	0.113658	0.761491	0.550945	0.259478	0.150845	1	31.6873	14.4033	702.601	6324.86	7027.46	1666.57	15002.6	16669.2	6	8.40332	2109.23	376.5	2485.73	750	1250	20404.9	1.42	28975	0.150845				0.127072	25467.1
356	7.34365	0.611971	11.4823	0.956858	0.675	0	6.28274	0.523561	7.76599	0.647166	0.3375	0.353404	0.0298381	0.553399	0.383242	0.436837	0.104521	0.751687	0.541358	0.344887	0.158116	1	31.6526	14.3876	702.601	6317.94	7020.54	1666.57	14986.2	16652.7	6	8.38755	2105.28	376.5	2481.78	750	1250	20384.5	1.42	28946	0.158116				0.0423627	27471.2
357	8.5693	0.714109	9.13999	0.761665	0.675	0	5.60844	0.46737	6.74585	0.562154	0.3375	0.315475	0.0832743	0.550644	0.398749	0.379454	0.067335	0.629489	0.446789	0.0475567	0.04804	1	27.232	12.3782	702.601	5435.58	6138.18	1666.57	12893.2	14559.8	6	6.37819	1600.93	376.5	1977.43	750	1250	17787.2	1.42	25257.8	0.04804				0.203965	31719
358	9.88003	0.823336	8.93359	0.744465	0.675	0	5.95819	0.496516	6.67629	0.556358	0.3375	0.335148	0.110302	0.606818	0.44545	0.375542	0.0634863	0.619844	0.439028	-0.0788704	-0.00642204	1	26.9306	12.2412	702.601	5375.42	6078.02	1666.57	12750.5	14417.1	6	6.24119	1566.54	376.5	1943.04	750	1250	17610.1	1.42	25006.4	-0.00642204				0.197984	32246.5
359	9.84474	0.820395	12.143	1.01192	0.675	0	8.35336	0.696113	6.5263	0.543858	0.3375	0.469876	0.0419452	0.738058	0.511821	0.367104	0.15797	0.701828	0.525074	0.191521	0.0132522	1	26.2806	11.9457	702.601	5245.68	5948.28	1666.57	12442.8	14109.3	6	5.94573	1492.38	376.5	1868.88	750	1250	17228.2	1.42	24464.1	0.0132522				0.0650193	28597.2
360	10.7693	0.89744	11.2361	0.936339	0.675	0	6.36908	0.530757	7.27009	0.605841	0.3375	0.358261	0.123756	0.654513	0.482017	0.408943	0.111543	0.717384	0.520486	0.0388988	0.0384693	1	29.5037	13.4108	702.601	5889.02	6591.62	1666.57	13968.8	15635.3	6	7.41079	1860.11	376.5	2236.61	750	1250	19122	1.42	27153.2	0.0384693				0.120169	25612.1
361	6.71167	0.559306	10.2734	0.856118	0.675	0	6.30099	0.525083	6.03728	0.503107	0.3375	0.354431	0.0115502	0.536633	0.365981	0.339597	0.119141	0.622248	0.458738	0.296813	0.0927574	1	24.1615	10.9825	702.601	4822.7	5525.31	1666.57	11439.5	13106	6	4.98252	1250.61	376.5	1627.11	750	1250	15983.2	1.42	22696.1	0.0927574				0.138172	28940.4
362	5.32931	0.444109	11.3533	0.94611	0.675	0	4.75618	0.396349	7.36581	0.613818	0.3375	0.267535	0.0161191	0.412468	0.283654	0.414327	0.112149	0.725966	0.526476	0.502001	0.242821	1	29.9185	13.5993	702.601	5971.81	6674.41	1666.57	14165.2	15831.7	6	7.59933	1907.43	376.5	2283.93	750	1250	19365.7	1.42	27499.2	0.242821				0.171812	24474.7
363	8.69817	0.724847	8.97194	0.747662	0.675	0	5.24115	0.436763	5.96133	0.496777	0.3375	0.294815	0.0972285	0.533991	0.392043	0.335325	0.0846736	0.581451	0.419998	0.0228147	0.0279548	1	23.8324	10.8329	702.601	4757.01	5459.61	1666.57	11283.6	12950.2	6	4.83291	1213.06	376.5	1589.56	750	1250	15789.8	1.42	22421.5	0.0279548				0.0120839	27971.2
364	11.7022	0.97518	9.75043	0.812536	0.675	0	5.1435	0.428625	8.843	0.736917	0.3375	0.289322	0.184462	0.613088	0.473784	0.497419	0.0255212	0.762438	0.52294	-0.162645	0.0491558	1	36.3197	16.5089	702.601	7249.5	7952.1	1666.57	17195.8	18862.4	6	10.5089	2637.75	376.5	3014.25	750	1250	23126.7	1.42	32839.9	0.0491558				0.154175	28133.8
365	9.93269	0.827724	12.861	1.07175	0.675	0	6.13169	0.510974	7.53444	0.62787	0.3375	0.344908	0.106903	0.617877	0.451811	0.423812	0.149809	0.777679	0.573621	0.244025	0.121811	1	30.6492	13.9315	702.601	6117.66	6820.26	1666.57	14511.1	16177.7	6	7.93146	1990.8	376.5	2367.3	750	1250	19795	1.42	28108.9	0.121811				0.17796	26968
366	6.27511	0.522925	9.64778	0.803982	0.675	0	5.64344	0.470287	6.84943	0.570786	0.3375	0.317444	0.0177655	0.488052	0.335209	0.38528	0.0787038	0.649489	0.463984	0.281057	0.128775	1	27.6808	12.5822	702.601	5525.17	6227.77	1666.57	13105.7	14772.3	6	6.5822	1652.13	376.5	2028.63	750	1250	18050.9	1.42	25632.3	0.128775				0.093121	29418.7
367	8.60658	0.717215	12.1363	1.01136	0.675	0	4.44424	0.370353	8.65108	0.720923	0.3375	0.249988	0.117066	0.487419	0.367054	0.486623	0.0980213	0.818944	0.584644	0.294142	0.21759	1	35.488	16.1309	702.601	7083.49	7786.1	1666.57	16802.1	18468.6	6	10.1309	2542.86	376.5	2919.36	750	1250	22638	1.42	32146	0.21759				0.063387	24548.7
368	7.77375	0.647813	11.6946	0.974554	0.675	0	5.15797	0.429831	7.11051	0.592543	0.3375	0.290136	0.073569	0.5034	0.363705	0.399966	0.128929	0.721471	0.528895	0.326741	0.16519	1	28.8122	13.0965	702.601	5750.99	6453.59	1666.57	13641.4	15307.9	6	7.09646	1781.21	376.5	2157.71	750	1250	18715.7	1.42	26576.2	0.16519				0.154927	29637.4
369	8.74916	0.729097	9.74648	0.812207	0.675	0	5.96246	0.496872	8.91765	0.743137	0.3375	0.335388	0.078376	0.575248	0.413764	0.501618	0.0233108	0.766448	0.524929	0.0831096	0.111164	1	36.6431	16.656	702.601	7314.06	8016.66	1666.57	17349	19015.6	6	10.656	2674.65	376.5	3051.15	750	1250	23316.7	1.42	33109.7	0.111164				0.112616	27706
370	9.53971	0.794975	11.3644	0.947031	0.675	0	5.6298	0.46915	8.12116	0.676764	0.3375	0.316676	0.109966	0.579116	0.426642	0.456816	0.0912151	0.767979	0.548031	0.152055	0.121388	1	33.1917	15.0871	702.601	6625.15	7327.75	1666.57	15714.9	17381.4	6	9.08714	2280.87	376.5	2657.37	750	1250	21288.8	1.42	30230.1	0.121388				0.0383281	28491
371	9.12988	0.760823	11.0962	0.924682	0.675	0	5.73451	0.477876	6.67781	0.556484	0.3375	0.322566	0.0954947	0.573371	0.418061	0.375627	0.124267	0.680751	0.499894	0.163859	0.0818326	1	26.9372	12.2442	702.601	5376.73	6079.33	1666.57	12753.6	14420.2	6	6.24418	1567.29	376.5	1943.79	750	1250	17614	1.42	25011.9	0.0818326				-0.0169603	25489.7
372	9.36132	0.78011	11.0363	0.919692	0.675	0	5.42882	0.452402	6.91855	0.576546	0.3375	0.305371	0.110602	0.563004	0.415973	0.389168	0.115812	0.692358	0.50498	0.139582	0.0890075	1	27.9804	12.7184	702.601	5584.95	6287.55	1666.57	13247.5	14914.1	6	6.71836	1686.31	376.5	2062.81	750	1250	18226.9	1.42	25882.2	0.0890075				0.13664	24496.8
373	9.12306	0.760255	12.5337	1.04448	0.675	0	5.65219	0.471016	7.23656	0.603047	0.3375	0.317936	0.097618	0.568634	0.415554	0.407057	0.148983	0.75203	0.55604	0.284224	0.140486	1	29.3584	13.3447	702.601	5860.02	6562.62	1666.57	13900	15566.6	6	7.34475	1843.53	376.5	2220.03	750	1250	19036.6	1.42	27032	0.140486				0.223688	23909.3
374	6.89929	0.574941	9.93705	0.828088	0.675	0	4.73758	0.394799	6.43474	0.536228	0.3375	0.266489	0.060798	0.455596	0.327287	0.361954	0.0985024	0.634731	0.460457	0.253147	0.13317	1	25.8839	11.7654	702.601	5166.49	5869.09	1666.57	12254.9	13921.5	6	5.7654	1447.12	376.5	1823.62	750	1250	16995.1	1.42	24133.1	0.13317				0.224161	21254.7
375	8.60063	0.716719	11.5361	0.961345	0.675	0	7.45756	0.621464	6.06262	0.505218	0.3375	0.419488	0.0321486	0.653612	0.451637	0.341022	0.153943	0.659161	0.494965	0.244626	0.0433285	1	24.2713	11.0324	702.601	4844.62	5547.22	1666.57	11491.5	13158	6	5.03243	1263.14	376.5	1639.64	750	1250	16047.7	1.42	22787.7	0.0433285				0.126804	26371.4
376	9.51007	0.792505	10.6135	0.884456	0.675	0	4.88002	0.406668	7.01753	0.584794	0.3375	0.274501	0.13022	0.536888	0.404721	0.394736	0.101136	0.68593	0.495872	0.091951	0.0911509	1	28.4093	12.9133	702.601	5670.57	6373.17	1666.57	13450.6	15117.2	6	6.91331	1735.24	376.5	2111.74	750	1250	18478.9	1.42	26240.1	0.0911509				0.0602313	25636.7
377	11.5149	0.959578	10.7682	0.897354	0.675	0	5.57333	0.464444	9.00117	0.750097	0.3375	0.3135	0.167108	0.631552	0.480608	0.506316	0.049699	0.799796	0.556015	-0.0622249	0.075407	1	37.0051	16.8205	702.601	7386.3	8088.9	1666.57	17520.3	19186.9	6	10.8205	2715.94	376.5	3092.44	750	1250	23529.3	1.42	33411.7	0.075407				0.0249552	30884.8
378	8.32345	0.693621	10.6043	0.883695	0.675	0	5.51294	0.459412	5.98426	0.498688	0.3375	0.310103	0.0790455	0.538457	0.389148	0.336615	0.12994	0.628628	0.466554	0.190074	0.077406	1	23.9318	10.8781	702.601	4776.85	5479.45	1666.57	11330.7	12997.3	6	4.87809	1224.4	376.5	1600.9	750	1250	15848.2	1.42	22504.4	0.077406				0.0637541	24848.4
379	7.49448	0.62454	12.1972	1.01643	0.675	0	3.71368	0.309473	7.93705	0.661421	0.3375	0.208894	0.106335	0.415808	0.31523	0.446459	0.119816	0.781237	0.566275	0.391891	0.251045	1	32.3939	14.7245	702.601	6465.9	7168.5	1666.57	15337.1	17003.7	6	8.72449	2189.85	376.5	2566.35	750	1250	20820.1	1.42	29564.5	0.251045				0.13685	26062.5
380	9.78654	0.815545	10.6901	0.890845	0.675	0	5.5338	0.46115	8.26571	0.68881	0.3375	0.311276	0.119608	0.580758	0.430884	0.464946	0.0681869	0.756996	0.533133	0.0752999	0.102249	1	33.8181	15.3719	702.601	6750.18	7452.78	1666.57	16011.4	17678	6	9.37186	2352.34	376.5	2728.84	750	1250	21656.8	1.42	30752.7	0.102249				0.040231	29025.8
381	8.59194	0.715995	11.0325	0.919371	0.675	0	6.10766	0.508971	7.20828	0.60069	0.3375	0.343556	0.0698704	0.578842	0.413426	0.405466	0.107555	0.708245	0.513021	0.203376	0.0995945	1	29.2359	13.289	702.601	5835.56	6538.16	1666.57	13842	15508.5	6	7.28904	1829.55	376.5	2206.05	750	1250	18964.6	1.42	26929.7	0.0995945				0.123109	26190.5
382	11.1665	0.930542	13.4691	1.12242	0.675	0	8.53484	0.711237	8.58859	0.715716	0.3375	0.480085	0.0740154	0.785252	0.5541	0.483108	0.137264	0.85298	0.620372	0.191883	0.0662722	1	35.2172	16.0078	702.601	7029.45	7732.05	1666.57	16673.9	18340.4	6	10.0078	2511.97	376.5	2888.47	750	1250	22478.9	1.42	31920.1	0.0662722				0.0547422	24759.7
383	5.47512	0.45626	10.0338	0.836151	0.675	0	3.97645	0.331371	7.51805	0.626504	0.3375	0.223676	0.0421499	0.373521	0.265826	0.42289	0.0707558	0.69726	0.493646	0.379891	0.22782	1	30.5782	13.8992	702.601	6103.49	6806.09	1666.57	14477.5	16144.1	6	7.89918	1982.69	376.5	2359.19	750	1250	19753.3	1.42	28049.6	0.22782				-0.00565378	26906.8
384	9.50263	0.791886	11.9115	0.992622	0.675	0	5.24662	0.437219	7.61909	0.634924	0.3375	0.295123	0.1197	0.556919	0.414823	0.428574	0.120723	0.755647	0.549297	0.200736	0.134474	1	31.0161	14.0982	702.601	6190.88	6893.48	1666.57	14684.8	16351.4	6	8.09821	2032.65	376.5	2409.15	750	1250	20010.5	1.42	28414.9	0.134474				0.138029	33725.3
385	9.55215	0.796013	8.61187	0.717656	0.675	0	4.5206	0.376717	6.88964	0.574137	0.3375	0.254284	0.141512	0.518229	0.395796	0.387542	0.0484376	0.622575	0.43598	-0.078357	0.0401839	1	27.8551	12.6614	702.601	5559.95	6262.55	1666.57	13188.2	14854.8	6	6.66142	1672.02	376.5	2048.52	750	1250	18153.3	1.42	25777.7	0.0401839				0.0599443	27881.3
386	10.3256	0.860471	11.0222	0.918515	0.675	0	6.46313	0.538594	5.64393	0.470327	0.3375	0.363551	0.108633	0.647228	0.472184	0.317471	0.151263	0.62159	0.468734	0.0580438	-0.00345033	1	22.457	10.2077	702.601	4482.48	5185.08	1666.57	10632.4	12299	6	4.20773	1056.14	376.5	1432.64	750	1250	14981.7	1.42	21274	-0.00345033				0.168085	26487.6
387	9.55423	0.796186	11.2432	0.936929	0.675	0	7.10027	0.591689	7.26124	0.605103	0.3375	0.39939	0.0690176	0.660707	0.468408	0.408445	0.111991	0.717095	0.520436	0.140744	0.0520282	1	29.4654	13.3934	702.601	5881.36	6583.96	1666.57	13950.6	15617.2	6	7.39335	1855.73	376.5	2232.23	750	1250	19099.4	1.42	27121.2	0.0520282				0.157038	30386.2
388	9.21638	0.768032	11.4432	0.953599	0.675	0	4.97723	0.414769	6.43429	0.536191	0.3375	0.279969	0.119226	0.533995	0.399195	0.361929	0.140875	0.677066	0.502804	0.185567	0.103609	1	25.8819	11.7645	702.601	5166.1	5868.7	1666.57	12254	13920.6	6	5.76451	1446.89	376.5	1823.39	750	1250	16994	1.42	24131.4	0.103609				0.166908	27630
389	9.59115	0.799263	11.5352	0.961268	0.675	0	5.53573	0.461311	7.88329	0.656941	0.3375	0.311385	0.114059	0.57537	0.425444	0.443435	0.10271	0.759651	0.546145	0.162005	0.120702	1	32.1609	14.6186	702.601	6419.4	7122	1666.57	15226.8	16893.4	6	8.6186	2163.27	376.5	2539.77	750	1250	20683.2	1.42	29370.1	0.120702				0.15359	28572.9
390	7.83578	0.652982	12.2946	1.02455	0.675	0	6.57503	0.547919	5.93901	0.494918	0.3375	0.369845	0.0354587	0.583378	0.405304	0.334069	0.17875	0.673667	0.512819	0.371564	0.107515	1	23.7357	10.789	702.601	4737.71	5440.31	1666.57	11237.9	12904.4	6	4.78896	1202.03	376.5	1578.53	750	1250	15733	1.42	22340.8	0.107515				0.0684646	22424
391	10.7814	0.898449	10.4812	0.873435	0.675	0	4.43384	0.369487	7.62832	0.635693	0.3375	0.249403	0.178525	0.548011	0.427928	0.429093	0.0802379	0.715931	0.509331	-0.0250144	0.0814023	1	31.056	14.1164	702.601	6198.86	6901.46	1666.57	14703.7	16370.3	6	8.11638	2037.21	376.5	2413.71	750	1250	20034	1.42	28448.3	0.0814023				0.229541	26723.4
392	7.63344	0.63612	12.2524	1.02103	0.675	0	4.9333	0.411108	7.86582	0.655485	0.3375	0.277498	0.0759413	0.48705	0.353439	0.442453	0.123372	0.778857	0.565824	0.384911	0.212385	1	32.0852	14.5842	702.601	6404.29	7106.89	1666.57	15191	16857.6	6	8.5842	2154.63	376.5	2531.13	750	1250	20638.7	1.42	29307	0.212385				0.0594933	26142.4
393	9.6155	0.801291	13.6412	1.13677	0.675	0	6.97111	0.580926	6.15073	0.512561	0.3375	0.392125	0.0743733	0.655299	0.466498	0.345979	0.210669	0.72323	0.556648	0.335474	0.0901492	1	24.6532	11.206	702.601	4920.84	5623.44	1666.57	11672.2	13338.8	6	5.20599	1306.7	376.5	1683.2	750	1250	16272	1.42	23106.3	0.0901492				-0.0126582	24790.4
394	9.93392	0.827827	13.4992	1.12493	0.675	0	3.36963	0.280802	6.31553	0.526295	0.3375	0.189542	0.184621	0.465423	0.374162	0.355249	0.20204	0.728335	0.557289	0.297106	0.183127	1	25.3673	11.5306	702.601	5063.38	5765.98	1666.57	12010.4	13676.9	6	5.5306	1388.18	376.5	1764.68	750	1250	16691.6	1.42	23702.1	0.183127				0.0417367	28030.3
395	8.80585	0.733821	9.21949	0.768291	0.675	0	6.02178	0.501815	5.91616	0.493014	0.3375	0.338725	0.0783018	0.580117	0.417027	0.332784	0.092906	0.58592	0.42569	0.0344701	0.00866307	1	23.6367	10.744	702.601	4717.95	5420.55	1666.57	11191	12857.6	6	4.74396	1190.73	376.5	1567.23	750	1250	15674.8	1.42	22258.2	0.00866307				0.078255	27554.3
396	8.8612	0.738433	10.8111	0.900927	0.675	0	7.23136	0.602613	7.02285	0.585238	0.3375	0.406764	0.0458392	0.648452	0.452603	0.395036	0.106545	0.691783	0.501581	0.162494	0.0489774	1	28.4324	12.9238	702.601	5675.17	6377.77	1666.57	13461.5	15128.1	6	6.9238	1737.87	376.5	2114.37	750	1250	18492.5	1.42	26259.3	0.0489774				0.236032	21880.9
397	9.84484	0.820404	11.6886	0.974047	0.675	0	3.83686	0.319739	6.96691	0.580576	0.3375	0.215824	0.168974	0.488713	0.384798	0.391889	0.132796	0.713372	0.524685	0.153643	0.139887	1	28.19	12.8136	702.601	5626.79	6329.39	1666.57	13346.8	15013.3	6	6.81362	1710.22	376.5	2086.72	750	1250	18350	1.42	26057.1	0.139887				0.0998763	29846.7
398	8.48572	0.707143	9.49143	0.790952	0.675	0	5.43496	0.452914	6.41226	0.534355	0.3375	0.305717	0.0858026	0.538716	0.391519	0.36069	0.0866015	0.620957	0.447291	0.0838089	0.055772	1	25.7865	11.7211	702.601	5147.04	5849.64	1666.57	12208.8	13875.4	6	5.72112	1436	376.5	1812.5	750	1250	16937.9	1.42	24051.8	0.055772				0.221302	24844
399	8.96195	0.74683	12.6885	1.05738	0.675	0	5.66653	0.472211	8.12199	0.676832	0.3375	0.318742	0.0926839	0.564894	0.411426	0.456862	0.128434	0.805267	0.585296	0.310549	0.17387	1	33.1953	15.0888	702.601	6625.86	7328.46	1666.57	15716.6	17383.1	6	9.08876	2281.28	376.5	2657.78	750	1250	21290.9	1.42	30233.1	0.17387				0.14271	30188.1
400	8.84965	0.737471	10.844	0.90367	0.675	0	4.94028	0.41169	7.91005	0.659171	0.3375	0.277891	0.109951	0.521641	0.387842	0.444941	0.0825184	0.74169	0.527459	0.166199	0.139617	1	32.2769	14.6713	702.601	6442.55	7145.15	1666.57	15281.8	16948.3	6	8.67132	2176.5	376.5	2553	750	1250	20751.3	1.42	29466.9	0.139617				0.143335	26119.4
401	8.19587	0.682989	11.2573	0.938112	0.675	0	5.75886	0.479905	7.74672	0.64556	0.3375	0.323936	0.0685409	0.548446	0.392477	0.435753	0.0987363	0.744296	0.534489	0.255123	0.142012	1	31.5691	14.3496	702.601	6301.27	7003.87	1666.57	14946.6	16613.2	6	8.34959	2095.75	376.5	2472.25	750	1250	20335.5	1.42	28876.3	0.142012				0.201938	28535.3
402	8.34477	0.695398	11.6936	0.974465	0.675	0	6.38698	0.532248	6.95954	0.579962	0.3375	0.359267	0.055063	0.587311	0.414331	0.391474	0.133145	0.713107	0.524619	0.279067	0.110289	1	28.158	12.7991	702.601	5620.41	6323.01	1666.57	13331.6	14998.2	6	6.7991	1706.57	376.5	2083.07	750	1250	18331.3	1.42	26030.4	0.110289				0.094265	23153.9
403	9.80586	0.817155	11.9904	0.999203	0.675	0	4.79239	0.399365	8.36784	0.69732	0.3375	0.269572	0.141004	0.540369	0.410576	0.470691	0.101886	0.799205	0.572576	0.182048	0.162001	1	34.2606	15.573	702.601	6838.51	7541.11	1666.57	16221	17887.5	6	9.57301	2402.83	376.5	2779.33	750	1250	21916.9	1.42	31121.9	0.162001				0.0963711	28201.4
404	7.28921	0.607434	12.4222	1.03518	0.675	0	5.11111	0.425926	8.16392	0.680326	0.3375	0.2875	0.061259	0.487185	0.348759	0.45922	0.119764	0.80009	0.578984	0.427748	0.230225	1	33.377	15.1714	702.601	6662.13	7364.73	1666.57	15802.6	17469.2	6	9.17135	2302.01	376.5	2678.51	750	1250	21397.7	1.42	30384.7	0.230225				0.248205	27253.9
405	7.15913	0.596594	10.6573	0.888112	0.675	0	5.01407	0.417839	7.93727	0.661439	0.3375	0.282042	0.0603298	0.478169	0.342371	0.446471	0.0765023	0.737941	0.522973	0.291518	0.180602	1	32.3948	14.7249	702.601	6466.09	7168.69	1666.57	15337.6	17004.1	6	8.72492	2189.95	376.5	2566.45	750	1250	20820.6	1.42	29565.3	0.180602				0.0993979	23462.1
406	8.09215	0.674346	11.3037	0.941975	0.675	0	6.24155	0.520129	5.80512	0.48376	0.3375	0.351087	0.0520481	0.572177	0.403135	0.326538	0.154648	0.638408	0.481186	0.267629	0.0780502	1	23.1555	10.5252	702.601	4621.9	5324.5	1666.57	10963.2	12629.7	6	4.52523	1135.83	376.5	1512.33	750	1250	15392.1	1.42	21856.7	0.0780502				0.107177	31026.9
407	8.34276	0.69523	8.79622	0.733018	0.675	0	6.17056	0.514213	7.24731	0.603943	0.3375	0.347094	0.0610931	0.575306	0.408187	0.407661	0.043563	0.647506	0.451224	0.0377888	0.0430375	1	29.405	13.3659	702.601	5869.32	6571.92	1666.57	13922	15588.6	6	7.36592	1848.85	376.5	2225.35	750	1250	19064	1.42	27070.8	0.0430375				0.134655	26477.8
408	8.81984	0.734986	11.0954	0.924618	0.675	0	4.78169	0.398474	6.47964	0.53997	0.3375	0.26897	0.113573	0.512047	0.382543	0.36448	0.129819	0.669789	0.494298	0.189632	0.111756	1	26.0784	11.8538	702.601	5205.32	5907.92	1666.57	12347	14013.6	6	5.85384	1469.31	376.5	1845.81	750	1250	17109.4	1.42	24295.4	0.111756				0.00387741	23757.1
409	8.85844	0.738204	12.1961	1.01635	0.675	0	6.41996	0.534997	7.18407	0.598673	0.3375	0.361123	0.0685824	0.603579	0.429705	0.404104	0.140965	0.739637	0.545069	0.278142	0.115364	1	29.131	13.2414	702.601	5814.62	6517.22	1666.57	13792.3	15458.9	6	7.24135	1817.58	376.5	2194.08	750	1250	18902.9	1.42	26842.2	0.115364				0.0278193	20129.8
410	9.61078	0.800898	10.1423	0.84519	0.675	0	5.30447	0.44204	5.49276	0.45773	0.3375	0.298377	0.121115	0.563154	0.419492	0.308968	0.130768	0.588498	0.439735	0.0442918	0.0202439	1	21.8019	9.90998	702.601	4351.72	5054.32	1666.57	10322.3	11988.9	6	3.90998	981.404	376.5	1357.9	750	1250	14596.8	1.42	20727.4	0.0202439				0.104674	27880
411	11.1992	0.933264	12.3722	1.03101	0.675	0	6.08517	0.507098	6.64458	0.553715	0.3375	0.342291	0.143831	0.650929	0.486122	0.373758	0.161088	0.714803	0.534846	0.0977483	0.0487234	1	26.7932	12.1787	702.601	5347.98	6050.59	1666.57	12685.4	14352	6	6.17872	1550.86	376.5	1927.36	750	1250	17529.4	1.42	24891.7	0.0487234				0.0519281	28013.7
412	8.05098	0.670915	10.5129	0.876079	0.675	0	3.55489	0.296241	5.6439	0.470325	0.3375	0.199962	0.126453	0.422693	0.326415	0.317469	0.136942	0.607267	0.454411	0.205164	0.127996	1	22.4569	10.2077	702.601	4482.45	5185.05	1666.57	10632.4	12299	6	4.20768	1056.13	376.5	1432.63	750	1250	14981.6	1.42	21273.9	0.127996				0.032023	30738.4
413	9.85852	0.821543	11.3921	0.949338	0.675	0	6.64256	0.553547	6.94107	0.578423	0.3375	0.373644	0.0904488	0.643995	0.464093	0.390435	0.125184	0.703606	0.515619	0.127795	0.0515264	1	28.078	12.7627	702.601	5604.43	6307.03	1666.57	13293.7	14960.3	6	6.76271	1697.44	376.5	2073.94	750	1250	18284.2	1.42	25963.6	0.0515264				0.139245	28196.3
414	9.44586	0.787155	9.96395	0.830329	0.675	0	4.59124	0.382603	7.56617	0.630514	0.3375	0.258257	0.136536	0.519139	0.394793	0.425597	0.0674376	0.697952	0.493034	0.0431742	0.0982411	1	30.7867	13.994	702.601	6145.11	6847.71	1666.57	14576.2	16242.8	6	7.99397	2006.49	376.5	2382.99	750	1250	19875.8	1.42	28223.6	0.0982411				-0.0279963	23426.1
415	7.82929	0.65244	10.4153	0.867939	0.675	0	3.40543	0.283786	6.77509	0.564591	0.3375	0.191556	0.124421	0.408207	0.315976	0.381099	0.10238	0.666971	0.483479	0.215498	0.167502	1	27.3587	12.4358	702.601	5460.87	6163.47	1666.57	12953.2	14619.8	6	6.43579	1615.38	376.5	1991.88	750	1250	17861.7	1.42	25363.6	0.167502				0.0839387	24960.7
416	7.60013	0.633345	10.3502	0.862519	0.675	0	5.39501	0.449584	6.3557	0.529642	0.3375	0.303469	0.0620191	0.511603	0.365488	0.357508	0.112346	0.641988	0.469854	0.229174	0.104366	1	25.5414	11.6097	702.601	5098.12	5800.72	1666.57	12092.8	13759.3	6	5.60972	1408.04	376.5	1784.54	750	1250	16793.9	1.42	23847.3	0.104366				0.09172	28995
417	11.681	0.973418	10.941	0.911752	0.675	0	5.52004	0.460003	5.79157	0.48263	0.3375	0.310502	0.173278	0.633281	0.48378	0.325776	0.144828	0.627459	0.470604	-0.0616664	-0.0131757	1	23.0968	10.4985	702.601	4610.18	5312.78	1666.57	10935.4	12601.9	6	4.49854	1129.13	376.5	1505.63	750	1250	15357.6	1.42	21807.7	-0.0131757				0.0544952	29046.7
418	10.1647	0.847059	9.68435	0.807029	0.675	0	5.05409	0.421175	5.70916	0.475764	0.3375	0.284293	0.143736	0.56491	0.428029	0.32114	0.111802	0.587566	0.432942	-0.0400299	0.00491372	1	22.7397	10.3362	702.601	4538.9	5241.5	1666.57	10766.3	12432.9	6	4.33623	1088.39	376.5	1464.89	750	1250	15147.8	1.42	21509.8	0.00491372				0.0870589	23785.2
419	9.30383	0.775319	10.8948	0.907898	0.675	0	5.18604	0.43217	6.0828	0.5069	0.3375	0.291715	0.115813	0.547983	0.407527	0.342157	0.135337	0.642237	0.477494	0.132579	0.0699668	1	24.3588	11.0722	702.601	4862.08	5564.68	1666.57	11532.9	13199.4	6	5.07218	1273.12	376.5	1649.62	750	1250	16099.1	1.42	22860.7	0.0699668				0.0952771	30305
420	6.48332	0.540277	9.1949	0.766241	0.675	0	6.49555	0.541296	5.04903	0.420753	0.3375	0.365375	-0.000344005	0.540952	0.365031	0.284008	0.116602	0.537355	0.400611	0.225965	0.0355796	1	19.8791	9.03597	702.601	3967.93	4670.53	1666.57	9411.94	11078.5	6	3.03597	762.03	376.5	1138.53	750	1250	13467	1.42	19123.2	0.0355796				0.0639981	28364.8
421	9.46737	0.788948	10.7685	0.897375	0.675	0	6.29384	0.524487	6.94034	0.578361	0.3375	0.354029	0.0892555	0.613742	0.443284	0.390394	0.107667	0.686029	0.498061	0.108428	0.054777	1	28.0748	12.7613	702.601	5603.8	6306.4	1666.57	13292.2	14958.8	6	6.76127	1697.08	376.5	2073.58	750	1250	18282.4	1.42	25961	0.054777				0.169321	26493.7
422	6.54298	0.545249	11.3377	0.944812	0.675	0	5.05748	0.421457	6.04199	0.503499	0.3375	0.284483	0.0417798	0.463236	0.326263	0.339862	0.148943	0.652442	0.488805	0.399563	0.162542	1	24.182	10.9918	702.601	4826.78	5529.38	1666.57	11449.1	13115.7	6	4.9918	1252.94	376.5	1629.44	750	1250	15995.2	1.42	22713.1	0.162542				0.0848835	24197.2
423	6.57066	0.547555	11.7258	0.97715	0.675	0	5.80803	0.484002	7.27984	0.606653	0.3375	0.326701	0.0214492	0.505451	0.348151	0.409491	0.125043	0.731696	0.534534	0.429595	0.186383	1	29.546	13.43	702.601	5897.45	6600.05	1666.57	13988.8	15655.3	6	7.42999	1864.93	376.5	2241.43	750	1250	19146.8	1.42	27188.4	0.186383				0.115973	33604.5
424	6.826	0.568833	9.86967	0.822472	0.675	0	4.98007	0.415005	6.96603	0.580503	0.3375	0.280129	0.0519168	0.466922	0.332046	0.391839	0.0816647	0.662167	0.473504	0.253639	0.141459	1	28.1861	12.8119	702.601	5626.02	6328.63	1666.57	13344.9	15011.5	6	6.81188	1709.78	376.5	2086.28	750	1250	18347.8	1.42	26053.9	0.141459				0.115671	24303.1
425	9.77117	0.814264	11.0877	0.923976	0.675	0	5.58889	0.465741	7.48838	0.624032	0.3375	0.314375	0.117627	0.583368	0.432002	0.421221	0.101231	0.725263	0.522453	0.109712	0.0904508	1	30.4496	13.8407	702.601	6077.82	6780.43	1666.57	14416.6	16083.2	6	7.84075	1968.03	376.5	2344.53	750	1250	19677.7	1.42	27942.4	0.0904508				0.171434	32481.7
426	8.28978	0.690815	11.1835	0.931959	0.675	0	5.38678	0.448899	8.79759	0.733133	0.3375	0.303007	0.0816469	0.530546	0.384653	0.494865	0.0671038	0.800237	0.561968	0.241144	0.177315	1	36.1229	16.4195	702.601	7210.22	7912.82	1666.57	17102.7	18769.2	6	10.4195	2615.3	376.5	2991.8	750	1250	23011	1.42	32675.7	0.177315				0.105379	26302.9
427	6.01966	0.501638	10.4462	0.870516	0.675	0	4.43567	0.369639	6.10407	0.508672	0.3375	0.249507	0.0445496	0.414189	0.294056	0.343354	0.122122	0.630794	0.465476	0.368878	0.17142	1	24.451	11.1141	702.601	4880.47	5583.07	1666.57	11576.5	13243.1	6	5.11407	1283.63	376.5	1660.13	750	1250	16153.2	1.42	22937.5	0.17142				0.153712	26308.4
428	9.89432	0.824527	10.8641	0.905338	0.675	0	4.37435	0.364529	7.68898	0.640748	0.3375	0.246057	0.155249	0.519778	0.401306	0.432505	0.0892992	0.730047	0.521804	0.0808117	0.120498	1	31.3189	14.2359	702.601	6251.33	6953.93	1666.57	14828.2	16494.7	6	8.23586	2067.2	376.5	2443.7	750	1250	20188.5	1.42	28667.6	0.120498				0.0363503	25573.4
429	8.4335	0.702792	9.98043	0.831703	0.675	0	6.23213	0.519344	7.38745	0.615621	0.3375	0.350557	0.0619136	0.581258	0.412471	0.415544	0.0729276	0.688549	0.488472	0.128911	0.0760007	1	30.0123	13.6419	702.601	5990.53	6693.13	1666.57	14209.6	15876.1	6	7.64195	1918.13	376.5	2294.63	750	1250	19420.8	1.42	27577.5	0.0760007				0.277984	29000.1
430	9.39539	0.782949	9.17882	0.764902	0.675	0	4.58142	0.381785	7.26599	0.605499	0.3375	0.257705	0.135393	0.517178	0.393098	0.408712	0.0537983	0.659298	0.46251	-0.018047	0.0694127	1	29.486	13.4027	702.601	5885.47	6588.07	1666.57	13960.4	15626.9	6	7.40271	1858.08	376.5	2234.58	750	1250	19111.5	1.42	27138.3	0.0694127				0.182581	29381.4
431	9.01394	0.751162	11.0053	0.917109	0.675	0	8.41316	0.701097	7.68969	0.640808	0.3375	0.47324	0.0168968	0.717994	0.490137	0.432545	0.0932516	0.734059	0.525797	0.165947	0.0356596	1	31.322	14.2373	702.601	6251.95	6954.55	1666.57	14829.6	16496.2	6	8.23727	2067.56	376.5	2444.06	750	1250	20190.3	1.42	28670.2	0.0356596				0.0759842	24042.8
432	9.39006	0.782505	11.2629	0.938574	0.675	0	4.69014	0.390845	5.88879	0.490733	0.3375	0.26382	0.132185	0.52303	0.396006	0.331244	0.151146	0.641879	0.482391	0.156069	0.0863852	1	23.5181	10.69	702.601	4694.27	5396.87	1666.57	11134.8	12801.4	6	4.69004	1177.2	376.5	1553.7	750	1250	15605.1	1.42	22159.2	0.0863852				0.248418	27136
433	10.831	0.902581	13.1112	1.0926	0.675	0	5.88924	0.49077	7.26059	0.605049	0.3375	0.33127	0.138986	0.629756	0.470256	0.408408	0.16455	0.769599	0.572958	0.190023	0.102702	1	29.4625	13.3921	702.601	5880.8	6583.4	1666.57	13949.3	15615.8	6	7.39206	1855.41	376.5	2231.91	750	1250	19097.7	1.42	27118.8	0.102702				0.0973808	26907.8
434	9.31359	0.776133	9.85428	0.82119	0.675	0	4.85733	0.404778	6.58461	0.548717	0.3375	0.273225	0.125332	0.53011	0.398557	0.370384	0.0919595	0.640677	0.462344	0.045057	0.0637863	1	26.5333	12.0606	702.601	5296.11	5998.71	1666.57	12562.4	14229	6	6.06059	1521.21	376.5	1897.71	750	1250	17376.7	1.42	24674.9	0.0637863				0.0146658	24047.2
435	8.25408	0.68784	9.49882	0.791569	0.675	0	4.99306	0.416088	5.76663	0.480553	0.3375	0.280859	0.0917163	0.507804	0.372576	0.324373	0.104968	0.585521	0.429341	0.103729	0.0567652	1	22.9887	10.4494	702.601	4588.61	5291.21	1666.57	10884.2	12550.8	6	4.44943	1116.81	376.5	1493.31	750	1250	15294.1	1.42	21717.6	0.0567652				0.109019	23472.4
436	5.46647	0.455539	8.18444	0.682036	0.675	0	5.72376	0.47698	6.41001	0.534168	0.3375	0.321962	-0.00723646	0.469744	0.314725	0.360563	0.0499056	0.584073	0.410469	0.226497	0.0957437	1	25.7767	11.7167	702.601	5145.1	5847.7	1666.57	12204.2	13870.8	6	5.71669	1434.89	376.5	1811.39	750	1250	16932.2	1.42	24043.7	0.0957437				0.156111	27758.5
437	9.34328	0.778607	12.8044	1.06703	0.675	0	6.69491	0.557909	6.92216	0.576847	0.3375	0.376589	0.0744854	0.632395	0.451074	0.389371	0.165437	0.742284	0.554808	0.288423	0.103734	1	27.996	12.7255	702.601	5588.08	6290.68	1666.57	13254.9	14921.5	6	6.72547	1688.09	376.5	2064.59	750	1250	18236.1	1.42	25895.3	0.103734				0.0638583	26648.6
438	10.7972	0.899764	10.6573	0.888112	0.675	0	6.00036	0.50003	6.21067	0.517556	0.3375	0.33752	0.13491	0.63494	0.47243	0.34935	0.125063	0.642619	0.474413	-0.0116518	0.00198268	1	24.9129	11.3241	702.601	4972.68	5675.28	1666.57	11795.2	13461.8	6	5.32405	1336.34	376.5	1712.84	750	1250	16424.6	1.42	23323	0.00198268				0.0980413	26883.6
439	8.87273	0.739395	11.7264	0.977199	0.675	0	6.54759	0.545632	6.53306	0.544421	0.3375	0.368302	0.0653948	0.611027	0.433697	0.367484	0.146062	0.690484	0.513547	0.237804	0.0798504	1	26.3099	11.9591	702.601	5251.52	5954.13	1666.57	12456.6	14123.2	6	5.95905	1495.72	376.5	1872.22	750	1250	17245.4	1.42	24488.5	0.0798504				0.0714274	24419.1
440	7.64609	0.637174	10.3801	0.865011	0.675	0	4.82225	0.401854	7.04349	0.586957	0.3375	0.271251	0.0794206	0.481275	0.350672	0.396196	0.093843	0.6808	0.490039	0.227836	0.139367	1	28.5218	12.9644	702.601	5693.02	6395.62	1666.57	13503.9	15170.4	6	6.96445	1748.08	376.5	2124.58	750	1250	18545	1.42	26333.9	0.139367				0.190815	31400.1
441	8.8919	0.740992	11.7827	0.981894	0.675	0	5.9671	0.497258	7.43032	0.619193	0.3375	0.335649	0.08226	0.579518	0.417909	0.417955	0.122412	0.741605	0.540367	0.240902	0.122457	1	30.198	13.7264	702.601	6027.6	6730.2	1666.57	14297.5	15964.1	6	7.72638	1939.32	376.5	2315.82	750	1250	19529.9	1.42	27732.4	0.122457				0.0735305	24374.7
442	7.23769	0.603141	10.9711	0.914254	0.675	0	5.47787	0.456489	7.70528	0.642107	0.3375	0.30813	0.049495	0.505984	0.357625	0.433422	0.0918498	0.733957	0.525272	0.311113	0.167647	1	31.3896	14.268	702.601	6265.43	6968.03	1666.57	14861.6	16528.2	6	8.26798	2075.26	376.5	2451.76	750	1250	20230	1.42	28726.5	0.167647				0.114423	24026
443	9.96974	0.830811	11.4698	0.955816	0.675	0	5.42884	0.452404	6.61764	0.55147	0.3375	0.305373	0.127713	0.580116	0.433085	0.372242	0.136467	0.687937	0.508709	0.125005	0.0756242	1	26.6765	12.1257	702.601	5324.69	6027.29	1666.57	12630.2	14296.7	6	6.12566	1537.54	376.5	1914.04	750	1250	17460.8	1.42	24794.3	0.0756242				0.156989	26961.7
444	9.48266	0.790222	12.8119	1.06766	0.675	0	4.34694	0.362245	6.97275	0.581062	0.3375	0.244516	0.144442	0.506687	0.388958	0.392217	0.164227	0.74529	0.556444	0.27744	0.167487	1	28.2152	12.8251	702.601	5631.83	6334.43	1666.57	13358.7	15025.3	6	6.82511	1713.1	376.5	2089.6	750	1250	18364.9	1.42	26078.2	0.167487				0.119602	26617.5
445	8.51497	0.709581	9.41597	0.784664	0.675	0	5.63482	0.469568	7.44803	0.62067	0.3375	0.316958	0.0810044	0.550572	0.397963	0.418952	0.0553483	0.676018	0.4743	0.0750833	0.0763374	1	30.2748	13.7613	702.601	6042.93	6745.53	1666.57	14333.8	16000.4	6	7.76128	1948.08	376.5	2324.58	750	1250	19575	1.42	27796.5	0.0763374				0.056944	25801.4
446	11.1542	0.929514	13.1193	1.09328	0.675	0	5.57752	0.464793	6.84835	0.570696	0.3375	0.313735	0.156843	0.621637	0.470579	0.38522	0.176371	0.747067	0.56159	0.163761	0.0910117	1	27.6762	12.5801	702.601	5524.24	6226.84	1666.57	13103.5	14770.1	6	6.58009	1651.6	376.5	2028.1	750	1250	18048.2	1.42	25628.4	0.0910117				0.0967279	25129.1
447	8.49186	0.707655	10.4611	0.87176	0.675	0	4.56508	0.380424	7.2036	0.6003	0.3375	0.256786	0.11044	0.490864	0.367226	0.405202	0.0916178	0.691917	0.49682	0.164105	0.129594	1	29.2156	13.2798	702.601	5831.5	6534.1	1666.57	13832.3	15498.9	6	7.27981	1827.23	376.5	2203.73	750	1250	18952.7	1.42	26912.8	0.129594				0.108414	28396.8
448	10.6903	0.890858	11.0003	0.916696	0.675	0	4.80644	0.400536	6.42054	0.535045	0.3375	0.270362	0.165484	0.56602	0.435846	0.361156	0.128807	0.663852	0.489963	0.0258376	0.054117	1	25.8224	11.7374	702.601	5154.21	5856.81	1666.57	12225.8	13892.4	6	5.73743	1440.1	376.5	1816.6	750	1250	16959	1.42	24081.7	0.054117				0.132674	24579
449	8.55387	0.712823	12.383	1.03192	0.675	0	5.40348	0.45029	5.80944	0.48412	0.3375	0.303946	0.0886047	0.538895	0.392551	0.326781	0.184882	0.669001	0.511662	0.319094	0.119112	1	23.1742	10.5337	702.601	4625.63	5328.23	1666.57	10972	12638.6	6	4.53374	1137.97	376.5	1514.47	750	1250	15403.1	1.42	21872.3	0.119112				0.0373515	31730.8
450	6.24144	0.52012	13.7877	1.14897	0.675	0	5.48571	0.457142	6.49305	0.541088	0.3375	0.308571	0.021255	0.478397	0.329826	0.365234	0.205162	0.74625	0.570396	0.628854	0.24057	1	26.1366	11.8803	702.601	5216.92	5919.52	1666.57	12374.6	14041.1	6	5.88025	1475.94	376.5	1852.44	750	1250	17143.6	1.42	24343.9	0.24057				0.095458	26638.6
451	6.978	0.5815	10.6984	0.89153	0.675	0	5.13811	0.428176	7.10744	0.592287	0.3375	0.289019	0.051747	0.479923	0.340766	0.399794	0.100994	0.693281	0.500788	0.31003	0.160022	1	28.7989	13.0904	702.601	5748.34	6450.94	1666.57	13635.1	15301.6	6	7.09042	1779.69	376.5	2156.19	750	1250	18707.8	1.42	26565.1	0.160022				0.140935	25092.6
452	9.24603	0.770503	9.27981	0.773317	0.675	0	5.94147	0.495123	8.63488	0.719573	0.3375	0.334208	0.0929408	0.588064	0.427149	0.485712	0.0181385	0.737712	0.503851	0.00281435	0.076702	1	35.4178	16.099	702.601	7069.48	7772.09	1666.57	16768.8	18435.4	6	10.099	2534.85	376.5	2911.35	750	1250	22596.8	1.42	32087.4	0.076702				0.0933158	26853
453	7.58835	0.632363	11.2403	0.936692	0.675	0	5.80004	0.483337	7.27179	0.605983	0.3375	0.326252	0.0502962	0.533633	0.376549	0.409038	0.111614	0.717597	0.520653	0.30433	0.144104	1	29.5111	13.4141	702.601	5890.49	6593.09	1666.57	13972.3	15638.8	6	7.41414	1860.95	376.5	2237.45	750	1250	19126.3	1.42	27159.3	0.144104				0.0757317	27364.7
454	6.69007	0.557506	9.36761	0.780634	0.675	0	5.53453	0.461211	7.37971	0.614976	0.3375	0.311317	0.0324996	0.493711	0.343817	0.415109	0.0559098	0.670885	0.471018	0.223128	0.127201	1	29.9787	13.6267	702.601	5983.83	6686.43	1666.57	14193.7	15860.2	6	7.6267	1914.3	376.5	2290.8	750	1250	19401	1.42	27549.5	0.127201				0.188683	30523.2
455	6.05378	0.504482	10.2359	0.852993	0.675	0	4.20069	0.350058	7.07859	0.589883	0.3375	0.236289	0.0521181	0.402176	0.288407	0.398171	0.0887996	0.678682	0.48697	0.348511	0.198563	1	28.6739	13.0336	702.601	5723.38	6425.98	1666.57	13575.9	15242.5	6	7.03359	1765.43	376.5	2141.93	750	1250	18634.4	1.42	26460.8	0.198563				0.0646547	29552
456	8.76637	0.730531	11.9956	0.999634	0.675	0	4.96073	0.413394	6.15894	0.513245	0.3375	0.279041	0.107034	0.520428	0.386075	0.34644	0.164156	0.677401	0.510596	0.269102	0.124522	1	24.6887	11.2222	702.601	4927.93	5630.53	1666.57	11689.1	13355.6	6	5.22215	1310.76	376.5	1687.26	750	1250	16292.9	1.42	23135.9	0.124522				0.119891	27069.2
457	10.0322	0.836017	9.39734	0.783112	0.675	0	4.39086	0.365905	6.40184	0.533487	0.3375	0.246986	0.158663	0.524567	0.405648	0.360104	0.0842484	0.617735	0.444352	-0.052905	0.0387035	1	25.7413	11.7006	702.601	5138.03	5840.63	1666.57	12187.4	13854	6	5.70059	1430.85	376.5	1807.35	750	1250	16911.3	1.42	24014.1	0.0387035				0.240089	32154.7
458	5.71701	0.476417	11.5129	0.959407	0.675	0	7.16077	0.596731	5.65091	0.470909	0.3375	0.402794	-0.040606	0.556125	0.362188	0.317864	0.164868	0.635777	0.482732	0.482989	0.120544	1	22.4873	10.2215	702.601	4488.52	5191.12	1666.57	10646.8	12313.4	6	4.2215	1059.6	376.5	1436.1	750	1250	14999.4	1.42	21299.2	0.120544				0.0521081	23424.1
459	7.51308	0.62609	11.8727	0.989391	0.675	0	3.00407	0.250339	5.62378	0.468648	0.3375	0.168979	0.126816	0.377155	0.295795	0.316338	0.175751	0.644399	0.492088	0.363301	0.196293	1	22.3697	10.168	702.601	4465.05	5167.65	1666.57	10591.1	12257.7	6	4.16805	1046.18	376.5	1422.68	750	1250	14930.4	1.42	21201.1	0.196293				-0.0336628	24464.2
460	9.73062	0.810885	12.0951	1.00793	0.675	0	4.86403	0.405336	6.94677	0.578898	0.3375	0.273602	0.136873	0.542209	0.410475	0.390756	0.144797	0.723695	0.535553	0.197042	0.125079	1	28.1027	12.7739	702.601	5609.37	6311.97	1666.57	13305.4	14972	6	6.77395	1700.26	376.5	2076.76	750	1250	18298.8	1.42	25984.3	0.125079				0.110407	26796.3
461	10.6785	0.889873	12.1059	1.00883	0.675	0	7.4208	0.6184	7.37836	0.614863	0.3375	0.41742	0.0916223	0.710022	0.509042	0.415033	0.132963	0.747826	0.547995	0.118954	0.0389533	1	29.9729	13.624	702.601	5982.66	6685.26	1666.57	14190.9	15857.5	6	7.62404	1913.63	376.5	2290.13	750	1250	19397.6	1.42	27544.6	0.0389533				0.125997	23636.1
462	9.52379	0.793649	11.5185	0.959879	0.675	0	6.75649	0.563041	6.45352	0.537793	0.3375	0.380053	0.0778304	0.640871	0.457883	0.36301	0.142454	0.680247	0.505464	0.166229	0.0475813	1	25.9653	11.8024	702.601	5182.73	5885.33	1666.57	12293.5	13960	6	5.80239	1456.4	376.5	1832.9	750	1250	17042.9	1.42	24200.9	0.0475813				0.212631	32883.8
463	11.8306	0.985886	13.172	1.09767	0.675	0	5.26577	0.438814	7.68009	0.640008	0.3375	0.296199	0.184637	0.623451	0.480836	0.432005	0.154461	0.794469	0.586466	0.111784	0.10563	1	31.2804	14.2184	702.601	6243.65	6946.25	1666.57	14809.9	16476.5	6	8.21836	2062.81	376.5	2439.31	750	1250	20165.8	1.42	28635.5	0.10563				0.0368232	26535.9
464	8.45995	0.704995	7.89418	0.657848	0.675	0	2.31088	0.192573	6.10653	0.508878	0.3375	0.129987	0.172942	0.365516	0.30293	0.343492	0.0502777	0.559155	0.39377	-0.047147	0.0908405	1	24.4616	11.1189	702.601	4882.6	5585.2	1666.57	11581.6	13248.1	6	5.11893	1284.85	376.5	1661.35	750	1250	16159.5	1.42	22946.5	0.0908405				0.189256	25629
465	10.2484	0.854032	11.6095	0.96746	0.675	0	7.32487	0.610406	5.89359	0.491133	0.3375	0.412024	0.0822238	0.69263	0.494248	0.331515	0.16076	0.651893	0.492275	0.113428	-0.00197259	1	23.5389	10.6995	702.601	4698.42	5401.02	1666.57	11144.7	12811.2	6	4.6995	1179.58	376.5	1556.08	750	1250	15617.3	1.42	22176.6	-0.00197259				-0.0313943	23141.7
466	4.67193	0.389328	10.8912	0.907599	0.675	0	6.09817	0.508181	6.87033	0.572528	0.3375	0.343022	-0.0401129	0.468068	0.302909	0.386456	0.113087	0.685614	0.499543	0.518271	0.196634	1	27.7714	12.6234	702.601	5543.25	6245.85	1666.57	13148.6	14815.2	6	6.62338	1662.47	376.5	2038.97	750	1250	18104.1	1.42	25707.9	0.196634				0.0439432	25820.7
467	9.18543	0.765452	10.8577	0.904805	0.675	0	6.29474	0.524562	8.53344	0.71112	0.3375	0.354079	0.0813006	0.605862	0.43538	0.480006	0.0653686	0.776488	0.545375	0.139352	0.109995	1	34.9782	15.8992	702.601	6981.74	7684.34	1666.57	16560.7	18227.3	6	9.8992	2484.7	376.5	2861.2	750	1250	22338.5	1.42	31720.7	0.109995				0.191667	28963.9
468	8.50967	0.709139	10.9958	0.916318	0.675	0	8.84221	0.73685	7.11949	0.593291	0.3375	0.497374	-0.00935267	0.727498	0.488021	0.400471	0.109022	0.702312	0.509493	0.207179	0.0214714	1	28.8511	13.1141	702.601	5758.75	6461.35	1666.57	13659.8	15326.4	6	7.11414	1785.65	376.5	2162.15	750	1250	18738.5	1.42	26608.7	0.0214714				0.199065	24179.2
469	8.92567	0.743806	10.1508	0.845897	0.675	0	5.94291	0.495243	7.72381	0.643651	0.3375	0.334289	0.08389	0.579133	0.418179	0.434465	0.0682579	0.711909	0.502722	0.102091	0.0845436	1	31.4699	14.3045	702.601	6281.46	6984.06	1666.57	14899.7	16566.2	6	8.30448	2084.43	376.5	2460.93	750	1250	20277.1	1.42	28793.6	0.0845436				-0.0683327	25422
470	11.3051	0.942095	10.914	0.909504	0.675	0	6.37829	0.531525	7.64294	0.636912	0.3375	0.358779	0.138567	0.670092	0.497346	0.429915	0.0919998	0.728911	0.521915	-0.032591	0.0245686	1	31.1194	14.1452	702.601	6211.51	6914.11	1666.57	14733.7	16400.3	6	8.14518	2044.44	376.5	2420.94	750	1250	20071.2	1.42	28501.2	0.0245686				0.0505532	19661
471	6.72182	0.560151	9.26622	0.772185	0.675	0	4.61334	0.384445	8.31903	0.693253	0.3375	0.2595	0.059301	0.443746	0.318801	0.467946	0.0266395	0.719892	0.494585	0.212033	0.175784	1	34.0491	15.4769	702.601	6796.29	7498.9	1666.57	16120.8	17787.4	6	9.47689	2378.7	376.5	2755.2	750	1250	21792.6	1.42	30945.5	0.175784				0.114927	25028
472	7.33303	0.611086	10.5951	0.882929	0.675	0	3.91725	0.326438	8.40234	0.700195	0.3375	0.220346	0.0960686	0.422506	0.316414	0.472632	0.0616725	0.761868	0.534304	0.271843	0.21789	1	34.4102	15.641	702.601	6868.35	7570.95	1666.57	16291.8	17958.3	6	9.64098	2419.89	376.5	2796.39	750	1250	22004.7	1.42	31246.7	0.21789				0.11397	23870.2
473	8.90926	0.742438	10.6373	0.886439	0.675	0	6.13595	0.511329	4.91817	0.409847	0.3375	0.345147	0.0779992	0.589329	0.423147	0.276647	0.16085	0.570697	0.437496	0.144001	0.01435	1	19.312	8.7782	702.601	3854.73	4557.33	1666.57	9143.44	10810	6	2.7782	697.329	376.5	1073.83	750	1250	13133.8	1.42	18650.1	0.01435				0.0912327	25385
474	7.50339	0.625283	11.0535	0.921128	0.675	0	5.88882	0.490735	6.07526	0.506272	0.3375	0.331246	0.0454099	0.536145	0.376656	0.341733	0.140014	0.646286	0.481747	0.295845	0.105091	1	24.3261	11.0573	702.601	4855.56	5558.16	1666.57	11517.4	13184	6	5.05733	1269.39	376.5	1645.89	750	1250	16079.9	1.42	22833.4	0.105091				0.0473267	29544.6
475	7.12641	0.593867	10.6363	0.886357	0.675	0	5.6767	0.473059	7.88179	0.656816	0.3375	0.319315	0.040773	0.513832	0.360087	0.443351	0.07747	0.734286	0.520821	0.29249	0.160733	1	32.1544	14.6157	702.601	6418.11	7120.71	1666.57	15223.8	16890.3	6	8.61566	2162.53	376.5	2539.03	750	1250	20679.4	1.42	29364.7	0.160733				0.131617	26914.5
476	10.257	0.854749	11.4787	0.956557	0.675	0	5.56698	0.463915	6.9165	0.576375	0.3375	0.313142	0.131907	0.595821	0.445049	0.389053	0.128312	0.704686	0.517364	0.101808	0.0723156	1	27.9715	12.7143	702.601	5583.18	6285.78	1666.57	13243.3	14909.9	6	6.71431	1685.29	376.5	2061.79	750	1250	18221.7	1.42	25874.8	0.0723156				0.209127	22813.5
477	9.03921	0.753268	10.5196	0.876634	0.675	0	5.18458	0.432049	6.48278	0.540231	0.3375	0.291633	0.108411	0.54046	0.400044	0.364656	0.113536	0.653767	0.478192	0.123366	0.0781476	1	26.092	11.86	702.601	5208.03	5910.64	1666.57	12353.5	14020	6	5.86001	1470.86	376.5	1847.36	750	1250	17117.4	1.42	24306.7	0.0781476				0.0914917	27030
478	9.48367	0.790306	9.85481	0.821234	0.675	0	5.82131	0.485109	7.55391	0.629492	0.3375	0.327449	0.103004	0.588113	0.430453	0.424907	0.0647128	0.694205	0.48962	0.0309279	0.0591674	1	30.7336	13.9698	702.601	6134.5	6837.1	1666.57	14551.1	16217.6	6	7.96982	2000.42	376.5	2376.92	750	1250	19844.6	1.42	28179.3	0.0591674				0.0816447	26930.4
479	6.29218	0.524349	9.03818	0.753182	0.675	0	5.53404	0.46117	6.58084	0.548403	0.3375	0.31129	0.0213227	0.482493	0.332613	0.370172	0.0691129	0.617516	0.439285	0.228833	0.106672	1	26.517	12.0532	702.601	5292.85	5995.45	1666.57	12554.7	14221.2	6	6.05316	1519.34	376.5	1895.84	750	1250	17367.1	1.42	24661.2	0.106672				0.0689535	27280.8
480	7.65894	0.638245	8.42585	0.702154	0.675	0	4.4219	0.368492	7.65228	0.63769	0.3375	0.248732	0.0910416	0.459533	0.339773	0.430441	0.0217567	0.659447	0.452197	0.0639095	0.112424	1	31.1599	14.1636	702.601	6219.59	6922.19	1666.57	14752.9	16419.5	6	8.16358	2049.06	376.5	2425.56	750	1250	20095	1.42	28534.9	0.112424				-8.44238e-06	24047.5
481	7.56026	0.630022	9.60941	0.800784	0.675	0	6.37029	0.530858	8.05543	0.671286	0.3375	0.358329	0.0334679	0.564326	0.391797	0.453118	0.0437057	0.714991	0.496824	0.170762	0.105027	1	32.9069	14.9577	702.601	6568.29	7270.89	1666.57	15580	17246.6	6	8.95766	2248.37	376.5	2624.87	750	1250	21121.4	1.42	29992.5	0.105027				0.160578	25568.1
482	7.77328	0.647773	9.47569	0.789641	0.675	0	6.28414	0.523678	5.9788	0.498234	0.3375	0.353483	0.0418819	0.56556	0.395365	0.336308	0.09835	0.596584	0.434658	0.141868	0.0392929	1	23.9081	10.8673	702.601	4772.13	5474.73	1666.57	11319.5	12986.1	6	4.86734	1221.7	376.5	1598.2	750	1250	15834.3	1.42	22484.7	0.0392929				0.102612	30475.5
483	8.11712	0.676427	10.0012	0.833434	0.675	0	3.71007	0.309172	7.02004	0.585004	0.3375	0.208691	0.123948	0.433121	0.33264	0.394878	0.0838454	0.668849	0.478723	0.157008	0.146083	1	28.4202	12.9183	702.601	5672.74	6375.34	1666.57	13455.8	15122.3	6	6.91827	1736.49	376.5	2112.99	750	1250	18485.3	1.42	26249.2	0.146083				0.0403493	27599.7
484	8.94044	0.745037	9.80781	0.817317	0.675	0	4.02337	0.335281	6.26619	0.522182	0.3375	0.226315	0.138293	0.473574	0.364607	0.352473	0.0996081	0.62179	0.452081	0.0722805	0.0874739	1	25.1535	11.4334	702.601	5020.7	5723.3	1666.57	11909.1	13575.7	6	5.4334	1363.78	376.5	1740.28	750	1250	16566	1.42	23523.7	0.0874739				0.0885763	27869.2
485	7.18461	0.598718	9.073	0.756083	0.675	0	8.19519	0.682933	8.42542	0.702119	0.3375	0.46098	-0.0284227	0.65451	0.432557	0.47393	0.018213	0.720332	0.492143	0.157366	0.0595861	1	34.5102	15.6864	702.601	6888.32	7590.92	1666.57	16339.1	18005.7	6	9.68644	2431.3	376.5	2807.8	750	1250	22063.5	1.42	31330.1	0.0595861				0.182364	26690.1
486	9.77746	0.814788	9.37831	0.781526	0.675	0	7.16344	0.596954	7.83263	0.652719	0.3375	0.402944	0.0735192	0.670473	0.476463	0.440585	0.0434723	0.696191	0.484058	-0.0332625	0.00759464	1	31.9414	14.5188	702.601	6375.58	7078.18	1666.57	15122.9	16789.5	6	8.51881	2138.22	376.5	2514.72	750	1250	20554.2	1.42	29186.9	0.00759464				-0.0672348	23946.2
487	8.09865	0.674888	10.9011	0.908422	0.675	0	5.26524	0.43877	7.46916	0.62243	0.3375	0.29617	0.0796897	0.51846	0.37586	0.42014	0.0965223	0.718952	0.516663	0.233534	0.140803	1	30.3664	13.8029	702.601	6061.2	6763.8	1666.57	14377.2	16043.8	6	7.80289	1958.53	376.5	2335.03	750	1250	19628.8	1.42	27872.9	0.140803				0.190731	28190.8
488	9.32916	0.77743	11.1392	0.928265	0.675	0	6.09053	0.507544	6.5371	0.544758	0.3375	0.342592	0.0910865	0.598631	0.433679	0.367712	0.129434	0.674192	0.497145	0.150835	0.0634667	1	26.3274	11.967	702.601	5255.02	5957.62	1666.57	12464.9	14131.5	6	5.96701	1497.72	376.5	1874.22	750	1250	17255.7	1.42	24503.1	0.0634667				0.163917	30075
489	6.87855	0.573213	10.4121	0.867676	0.675	0	5.8958	0.491317	6.32123	0.526769	0.3375	0.331639	0.0276399	0.518957	0.359279	0.355569	0.115056	0.641825	0.470625	0.294463	0.111347	1	25.392	11.5418	702.601	5068.31	5770.91	1666.57	12022	13688.6	6	5.54182	1391	376.5	1767.5	750	1250	16706.1	1.42	23722.7	0.111347				0.139712	28212.9
490	10.6991	0.891588	11.0465	0.920544	0.675	0	4.7309	0.394242	6.72909	0.560758	0.3375	0.266113	0.167854	0.562096	0.433967	0.378511	0.121428	0.682186	0.499939	0.0289567	0.065972	1	27.1594	12.3452	702.601	5421.08	6123.68	1666.57	12858.8	14525.4	6	6.34518	1592.64	376.5	1969.14	750	1250	17744.5	1.42	25197.2	0.065972				0.0514573	28052.2
491	7.20622	0.600518	10.3312	0.860936	0.675	0	7.85913	0.654927	7.88616	0.65718	0.3375	0.442076	-0.0183631	0.636564	0.423713	0.443596	0.0687676	0.725947	0.512364	0.260417	0.088651	1	32.1733	14.6242	702.601	6421.88	7124.48	1666.57	15232.7	16899.3	6	8.62425	2164.69	376.5	2541.19	750	1250	20690.5	1.42	29380.5	0.088651				0.17675	25952.6
492	6.8597	0.571641	12.1274	1.01061	0.675	0	7.04705	0.587254	6.90846	0.575705	0.3375	0.396397	-0.00526941	0.581985	0.391127	0.388601	0.146782	0.722487	0.535382	0.438972	0.144255	1	27.9367	12.6985	702.601	5576.23	6278.83	1666.57	13226.8	14893.4	6	6.69848	1681.32	376.5	2057.82	750	1250	18201.2	1.42	25845.7	0.144255				0.153292	25204.8
493	9.24225	0.770188	12.2574	1.02145	0.675	0	7.54622	0.628851	6.7222	0.560183	0.3375	0.424475	0.047701	0.676552	0.472176	0.378124	0.155677	0.715861	0.533801	0.251262	0.0616256	1	27.1295	12.3316	702.601	5415.12	6117.72	1666.57	12844.7	14511.3	6	6.33161	1589.23	376.5	1965.73	750	1250	17727	1.42	25172.3	0.0616256				0.0702018	30238.5
494	6.55676	0.546396	10.4439	0.870323	0.675	0	6.56592	0.54716	4.84551	0.403792	0.3375	0.369333	-0.000257747	0.546902	0.369075	0.27256	0.157454	0.561246	0.430014	0.323927	0.0609386	1	18.9972	8.63509	702.601	3791.89	4494.49	1666.57	8994.37	10660.9	6	2.63509	661.408	376.5	1037.91	750	1250	12948.9	1.42	18387.4	0.0609386				0.149518	25863.2
495	7.60922	0.634102	13.1722	1.09768	0.675	0	5.78095	0.481746	6.47781	0.539817	0.3375	0.325179	0.0514202	0.533166	0.376599	0.364377	0.188279	0.728097	0.552656	0.46358	0.176057	1	26.0705	11.8502	702.601	5203.74	5906.34	1666.57	12343.3	14009.9	6	5.85023	1468.41	376.5	1844.91	750	1250	17104.8	1.42	24288.8	0.176057				0.118486	31276.4
496	8.20718	0.683932	10.2486	0.854053	0.675	0	4.21929	0.351608	6.83839	0.569865	0.3375	0.237335	0.112159	0.463767	0.349495	0.384659	0.0959134	0.665779	0.480573	0.170122	0.131078	1	27.633	12.5605	702.601	5515.62	6218.22	1666.57	13083.1	14749.6	6	6.56046	1646.67	376.5	2023.17	750	1250	18022.8	1.42	25592.4	0.131078				0.201972	23875.3
497	6.53539	0.544616	10.9524	0.912701	0.675	0	7.5917	0.632642	7.60095	0.633412	0.3375	0.427033	-0.0297085	0.602933	0.397324	0.427553	0.0942601	0.727672	0.521813	0.368085	0.124489	1	30.9374	14.0625	702.601	6175.19	6877.79	1666.57	14647.6	16314.1	6	8.06247	2023.68	376.5	2400.18	750	1250	19964.3	1.42	28349.3	0.124489				0.0598453	24331.3
498	9.2545	0.771208	9.90016	0.825013	0.675	0	7.01113	0.584261	8.92297	0.743581	0.3375	0.394376	0.0630948	0.647355	0.457471	0.501917	0.0274832	0.771064	0.529401	0.053805	0.0719299	1	36.6662	16.6665	702.601	7318.67	8021.27	1666.57	17359.9	19026.5	6	10.6665	2677.28	376.5	3053.78	750	1250	23330.3	1.42	33129	0.0719299				-0.0351859	23683.9
499	6.12804	0.51067	12.0262	1.00218	0.675	0	6.14318	0.511932	7.64283	0.636903	0.3375	0.345554	-0.000425866	0.511506	0.345128	0.429909	0.123281	0.760184	0.55319	0.49151	0.208062	1	31.1189	14.145	702.601	6211.42	6914.02	1666.57	14733.5	16400.1	6	8.14497	2044.39	376.5	2420.89	750	1250	20071	1.42	28500.8	0.208062				0.0928841	26964.9
500	10.5902	0.882518	11.8979	0.99149	0.675	0	7.10913	0.592428	6.68365	0.556971	0.3375	0.399889	0.0979055	0.690333	0.497794	0.375955	0.14665	0.703621	0.522606	0.108972	0.0248114	1	26.9625	12.2557	702.601	5381.78	6084.38	1666.57	12765.6	14432.2	6	6.25568	1570.18	376.5	1946.68	750	1250	17628.8	1.42	25033	0.0248114				0.107761	27230.8
501	9.78605	0.815504	9.47601	0.789668	0.675	0	6.78521	0.565434	6.81932	0.568277	0.3375	0.381668	0.0843986	0.649833	0.466067	0.383587	0.0747194	0.642996	0.458306	-0.0258365	-0.00776038	1	27.5504	12.5229	702.601	5499.13	6201.73	1666.57	13044	14710.5	6	6.52291	1637.25	376.5	2013.75	750	1250	17974.3	1.42	25523.5	-0.00776038				0.176001	27429.1
502	10.8081	0.900671	9.42051	0.785043	0.675	0	6.69008	0.557507	6.18135	0.515113	0.3375	0.376317	0.115818	0.673325	0.492135	0.347701	0.0911013	0.606214	0.438802	-0.115629	-0.0533326	1	24.7859	11.2663	702.601	4947.32	5649.92	1666.57	11735.1	13401.6	6	5.2663	1321.84	376.5	1698.34	750	1250	16350	1.42	23217	-0.0533326				0.0641857	21148
503	7.142	0.595167	11.6175	0.968125	0.675	0	6.24991	0.520826	6.74108	0.561756	0.3375	0.351557	0.0250902	0.545916	0.376648	0.379186	0.137149	0.698906	0.516335	0.372958	0.139687	1	27.2113	12.3688	702.601	5431.45	6134.05	1666.57	12883.4	14550	6	6.36879	1598.57	376.5	1975.07	750	1250	17775.1	1.42	25240.6	0.139687				0.0775299	29209.7
504	9.37638	0.781365	10.4264	0.868871	0.675	0	3.0805	0.256708	5.76692	0.480577	0.3375	0.173278	0.177072	0.43378	0.35035	0.324389	0.131049	0.611626	0.455438	0.0875057	0.105089	1	22.99	10.45	702.601	4588.86	5291.46	1666.57	10884.8	12551.4	6	4.44999	1116.95	376.5	1493.45	750	1250	15294.8	1.42	21718.6	0.105089				0.191743	29636.6
505	8.1816	0.6818	8.96793	0.747328	0.675	0	3.30332	0.275276	7.04176	0.586813	0.3375	0.185812	0.137202	0.412478	0.323013	0.396099	0.0541736	0.640987	0.450272	0.0655276	0.127259	1	28.5143	12.961	702.601	5691.52	6394.12	1666.57	13500.3	15166.9	6	6.96104	1747.22	376.5	2123.72	750	1250	18540.6	1.42	26327.6	0.127259				0.155743	23751.4
506	6.70776	0.55898	10.4561	0.871342	0.675	0	4.53781	0.378151	6.92861	0.577384	0.3375	0.255252	0.0610298	0.439181	0.316282	0.389734	0.0992109	0.676595	0.488945	0.312362	0.172663	1	28.024	12.7382	702.601	5593.65	6296.25	1666.57	13268.2	14934.7	6	6.73816	1691.28	376.5	2067.78	750	1250	18252.5	1.42	25918.6	0.172663				0.0391597	27950.3
507	8.39131	0.699275	12.236	1.01967	0.675	0	5.92208	0.493507	6.13751	0.511459	0.3375	0.333117	0.0694468	0.562954	0.402564	0.345235	0.17152	0.682979	0.516755	0.32039	0.114191	1	24.5959	11.18	702.601	4909.4	5612	1666.57	11645.1	13311.7	6	5.17995	1300.17	376.5	1676.67	750	1250	16238.4	1.42	23058.5	0.114191				0.021176	23638.9
508	6.64392	0.55366	10.5207	0.876726	0.675	0	5.56877	0.464065	6.85818	0.571515	0.3375	0.313244	0.0302384	0.494303	0.343482	0.385773	0.103008	0.674524	0.488781	0.323066	0.145299	1	27.7188	12.5995	702.601	5532.74	6235.34	1666.57	13123.7	14790.3	6	6.59945	1656.46	376.5	2032.96	750	1250	18073.2	1.42	25664	0.145299				0.0722309	26980.3
509	10.9943	0.916196	10.8175	0.901458	0.675	0	4.88489	0.407074	7.19817	0.599848	0.3375	0.274775	0.171828	0.578903	0.446604	0.404897	0.101793	0.701641	0.506691	-0.0147376	0.0600871	1	29.1921	13.2691	702.601	5826.81	6529.41	1666.57	13821.2	15487.8	6	7.26913	1824.55	376.5	2201.05	750	1250	18938.8	1.42	26893.2	0.0600871				0.0927808	27638
510	10.9255	0.910455	9.98174	0.831812	0.675	0	5.6691	0.472425	6.0722	0.506017	0.3375	0.318887	0.147835	0.62026	0.466722	0.341561	0.109956	0.615973	0.451517	-0.078643	-0.0152048	1	24.3129	11.0513	702.601	4852.91	5555.51	1666.57	11511.1	13177.7	6	5.0513	1267.88	376.5	1644.38	750	1250	16072.1	1.42	22822.3	-0.0152048				0.067278	20717.5
511	8.23745	0.686454	11.2669	0.938906	0.675	0	5.85367	0.487806	7.82191	0.651826	0.3375	0.329269	0.0670439	0.554849	0.396313	0.439982	0.0968898	0.748715	0.536872	0.252452	0.140559	1	31.8949	14.4977	702.601	6366.31	7068.91	1666.57	15100.9	16767.5	6	8.4977	2132.92	376.5	2509.42	750	1250	20526.9	1.42	29148.2	0.140559				0.0925028	20922.1
512	5.91043	0.492536	8.69282	0.724401	0.675	0	5.29084	0.440904	7.73497	0.644581	0.3375	0.29761	0.0174259	0.458329	0.315036	0.435092	0.0269395	0.67152	0.462032	0.231866	0.146996	1	31.5182	14.3265	702.601	6291.11	6993.71	1666.57	14922.5	16589.1	6	8.32646	2089.94	376.5	2466.44	750	1250	20305.6	1.42	28833.9	0.146996				0.147135	29576.7
513	8.00818	0.667348	10.5843	0.882028	0.675	0	5.83678	0.486399	6.85435	0.571196	0.3375	0.328319	0.0610706	0.547469	0.38939	0.385557	0.104906	0.676102	0.490463	0.21468	0.101074	1	27.7022	12.5919	702.601	5529.42	6232.02	1666.57	13115.8	14782.4	6	6.5919	1654.57	376.5	2031.07	750	1250	18063.5	1.42	25650.1	0.101074				-0.0266499	25909.2
514	7.63175	0.635979	11.7975	0.983129	0.675	0	5.82944	0.485787	8.5015	0.708458	0.3375	0.327906	0.05069	0.536477	0.378596	0.478209	0.0927013	0.801159	0.57091	0.347149	0.192314	1	34.8398	15.8363	702.601	6954.11	7656.71	1666.57	16495.2	18161.8	6	9.83628	2468.91	376.5	2845.41	750	1250	22257.2	1.42	31605.2	0.192314				0.167818	32497.8
515	7.24791	0.603992	12.1	1.00833	0.675	0	5.53809	0.461507	7.39716	0.61643	0.3375	0.311517	0.0480887	0.509596	0.359606	0.41609	0.132267	0.748697	0.548357	0.404339	0.188751	1	30.0544	13.6611	702.601	5998.92	6701.53	1666.57	14229.5	15896	6	7.66107	1922.93	376.5	2299.43	750	1250	19445.5	1.42	27612.6	0.188751				0.0757911	26855.2
516	9.43445	0.786204	10.6012	0.88343	0.675	0	4.23224	0.352687	5.96695	0.497246	0.3375	0.238064	0.146312	0.498999	0.384376	0.335641	0.130337	0.627583	0.465978	0.0972265	0.0816025	1	23.8568	10.844	702.601	4761.87	5464.47	1666.57	11295.2	12961.8	6	4.84399	1215.84	376.5	1592.34	750	1250	15804.1	1.42	22441.8	0.0816025				0.0249225	30344.3
517	7.77479	0.647899	14.173	1.18108	0.675	0	5.3918	0.449316	8.64926	0.720772	0.3375	0.303289	0.0670215	0.516338	0.37031	0.486521	0.155354	0.876126	0.641875	0.533181	0.271565	1	35.4801	16.1273	702.601	7081.92	7784.52	1666.57	16798.3	18464.9	6	10.1273	2541.96	376.5	2918.46	750	1250	22633.4	1.42	32139.4	0.271565				0.0342563	24108.2
518	7.94411	0.662009	9.25396	0.771163	0.675	0	4.80264	0.40022	6.81809	0.568174	0.3375	0.270149	0.0883538	0.488574	0.358502	0.383517	0.0685089	0.636683	0.452026	0.109154	0.093524	1	27.545	12.5205	702.601	5498.06	6200.66	1666.57	13041.4	14708	6	6.52048	1636.64	376.5	2013.14	750	1250	17971.1	1.42	25519	0.093524				0.14881	28679.4
519	10.4799	0.873328	11.8075	0.983955	0.675	0	5.99768	0.499807	6.81179	0.567649	0.3375	0.33737	0.126063	0.62587	0.463433	0.383163	0.140503	0.708152	0.523666	0.110627	0.0602334	1	27.5177	12.5081	702.601	5492.61	6195.21	1666.57	13028.5	14695.1	6	6.50806	1633.52	376.5	2010.02	750	1250	17955.1	1.42	25496.2	0.0602334				0.0704757	28659.8
520	8.39373	0.699478	11.5377	0.961471	0.675	0	3.81928	0.318273	7.45457	0.621214	0.3375	0.214834	0.128656	0.44693	0.343491	0.41932	0.114837	0.736051	0.534156	0.261994	0.190665	1	30.3031	13.7742	702.601	6048.58	6751.18	1666.57	14347.3	16013.8	6	7.77415	1951.31	376.5	2327.81	750	1250	19591.6	1.42	27820.1	0.190665				0.150529	19707.8
521	9.49682	0.791402	12.8184	1.0682	0.675	0	4.66035	0.388363	6.77177	0.564314	0.3375	0.262145	0.136026	0.524388	0.398171	0.380912	0.170061	0.734375	0.550973	0.276796	0.152802	1	27.3443	12.4292	702.601	5458	6160.6	1666.57	12946.4	14613	6	6.42924	1613.74	376.5	1990.24	750	1250	17853.2	1.42	25351.5	0.152802				0.181354	25704.7
522	9.56632	0.797194	10.2601	0.855012	0.675	0	4.93668	0.41139	7.96942	0.664118	0.3375	0.277688	0.130209	0.541599	0.407897	0.44828	0.0644267	0.728545	0.512706	0.0578187	0.10481	1	32.5341	14.7882	702.601	6493.9	7196.5	1666.57	15403.5	17070.1	6	8.78825	2205.85	376.5	2582.35	750	1250	20902.5	1.42	29681.5	0.10481				0.0501201	22923.6
523	10.59	0.882498	11.7859	0.982156	0.675	0	5.64887	0.470739	6.20646	0.517205	0.3375	0.317749	0.138968	0.609708	0.456717	0.349113	0.156921	0.674126	0.506034	0.0996587	0.0493169	1	24.8946	11.3157	702.601	4969.03	5671.63	1666.57	11786.6	13453.1	6	5.31575	1334.25	376.5	1710.75	750	1250	16413.9	1.42	23307.7	0.0493169				0.183383	25057.8
524	10.7513	0.895943	9.79588	0.816324	0.675	0	3.93908	0.328257	7.60146	0.633455	0.3375	0.221573	0.191594	0.519851	0.413168	0.427582	0.0617182	0.695173	0.4893	-0.0796195	0.0761328	1	30.9397	14.0635	702.601	6175.63	6878.23	1666.57	14648.6	16315.2	6	8.06348	2023.93	376.5	2400.43	750	1250	19965.6	1.42	28351.2	0.0761328				0.142502	25304
525	9.52155	0.793463	8.77694	0.731412	0.675	0	7.08363	0.590302	5.00057	0.416714	0.3375	0.398454	0.0685666	0.658869	0.467021	0.281282	0.106211	0.522925	0.387493	-0.0620507	-0.0795281	1	19.6691	8.94052	702.601	3926.01	4628.61	1666.57	9312.5	10979.1	6	2.94052	738.069	376.5	1114.57	750	1250	13343.6	1.42	18948	-0.0795281				0.164227	30118.1
526	8.47817	0.706514	11.4581	0.954843	0.675	0	5.00202	0.416835	7.66027	0.638356	0.3375	0.281364	0.0977667	0.514602	0.37913	0.43089	0.106814	0.74517	0.537705	0.248329	0.158574	1	31.1945	14.1793	702.601	6226.5	6929.1	1666.57	14769.3	16435.8	6	8.17931	2053.01	376.5	2429.51	750	1250	20115.4	1.42	28563.8	0.158574				0.129196	25014
527	10.0527	0.837724	9.54205	0.795171	0.675	0	5.56427	0.46369	7.94234	0.661861	0.3375	0.31299	0.126237	0.589926	0.439227	0.446756	0.0449919	0.706853	0.491748	-0.0425529	0.0525214	1	32.4168	14.7349	702.601	6470.47	7173.07	1666.57	15348	17014.6	6	8.73491	2192.46	376.5	2568.96	750	1250	20833.5	1.42	29583.6	0.0525214				0.160549	28006.9
528	8.87037	0.739198	10.7053	0.892107	0.675	0	5.27361	0.439468	6.31855	0.526546	0.3375	0.296641	0.101159	0.540627	0.3978	0.355419	0.123377	0.649923	0.478795	0.152909	0.0809958	1	25.3804	11.5365	702.601	5065.99	5768.59	1666.57	12016.5	13683.1	6	5.53654	1389.67	376.5	1766.17	750	1250	16699.3	1.42	23713	0.0809958				0.126942	28362.2
529	9.98438	0.832031	9.20454	0.767045	0.675	0	4.02491	0.335409	7.38119	0.615099	0.3375	0.226401	0.16761	0.503019	0.394011	0.415192	0.0512816	0.666381	0.466473	-0.0649867	0.0724624	1	29.9852	13.6296	702.601	5985.11	6687.71	1666.57	14196.7	15863.3	6	7.62961	1915.03	376.5	2291.53	750	1250	19404.8	1.42	27554.8	0.0724624				0.0961834	25503.5
530	8.49455	0.707879	12.3569	1.02974	0.675	0	5.77455	0.481213	7.19459	0.599549	0.3375	0.324819	0.0765	0.557713	0.401319	0.404696	0.14519	0.744739	0.549885	0.321861	0.148567	1	29.1766	13.2621	702.601	5823.71	6526.31	1666.57	13813.9	15480.4	6	7.26207	1822.78	376.5	2199.28	750	1250	18929.7	1.42	26880.2	0.148567				0.159369	33237.7
531	8.70423	0.725353	10.9192	0.909931	0.675	0	5.40133	0.450111	5.99889	0.499908	0.3375	0.303825	0.092894	0.543005	0.396719	0.337438	0.138383	0.638291	0.475821	0.184578	0.0791016	1	23.9952	10.9069	702.601	4789.5	5492.1	1666.57	11360.7	13027.3	6	4.90691	1231.63	376.5	1608.13	750	1250	15885.4	1.42	22557.3	0.0791016				0.288678	31064.4
532	5.88718	0.490598	13.1105	1.09254	0.675	0	5.58549	0.465458	6.09639	0.508032	0.3375	0.314184	0.00848485	0.473943	0.322669	0.342922	0.197272	0.705304	0.540194	0.601944	0.217525	1	24.4177	11.0989	702.601	4873.83	5576.43	1666.57	11560.7	13227.3	6	5.09894	1279.83	376.5	1656.33	750	1250	16133.6	1.42	22909.8	0.217525				0.174468	29871.5
533	9.81511	0.817925	10.9671	0.913927	0.675	0	3.57733	0.298111	8.93455	0.744546	0.3375	0.201225	0.175437	0.473548	0.376662	0.502568	0.0571661	0.801712	0.559734	0.0960012	0.183072	1	36.7164	16.6893	702.601	7328.68	8031.28	1666.57	17383.7	19050.2	6	10.6893	2683	376.5	3059.5	750	1250	23359.7	1.42	33170.8	0.183072				0.0777981	26469.1
534	11.9082	0.99235	9.21738	0.768115	0.675	0	3.83063	0.319219	5.96712	0.49726	0.3375	0.215473	0.227182	0.546401	0.442655	0.335651	0.0914134	0.588674	0.427064	-0.224235	-0.0155905	1	23.8575	10.8443	702.601	4762.02	5464.62	1666.57	11295.5	12962.1	6	4.84434	1215.93	376.5	1592.43	750	1250	15804.5	1.42	22442.4	-0.0155905				0.0699094	26008.9
535	8.4355	0.702958	10.5961	0.883011	0.675	0	5.23745	0.436454	7.73741	0.644784	0.3375	0.294607	0.0899451	0.526399	0.384552	0.435229	0.0804015	0.725185	0.515631	0.180052	0.131079	1	31.5288	14.3313	702.601	6293.22	6995.82	1666.57	14927.5	16594.1	6	8.33126	2091.15	376.5	2467.65	750	1250	20311.8	1.42	28842.7	0.131079				0.036927	25866.4
536	8.19222	0.682685	10.6196	0.884963	0.675	0	8.51145	0.709287	6.51015	0.542513	0.3375	0.478769	-0.00897828	0.700309	0.469791	0.366196	0.115577	0.65809	0.481773	0.202278	0.0119823	1	26.2107	11.9139	702.601	5231.71	5934.31	1666.57	12409.6	14076.2	6	5.91394	1484.4	376.5	1860.9	750	1250	17187.1	1.42	24405.7	0.0119823				0.167053	23789.6
537	9.66801	0.805668	9.56039	0.796699	0.675	0	6.22565	0.518804	6.8852	0.573767	0.3375	0.350193	0.0968164	0.615621	0.447009	0.387293	0.0752395	0.649006	0.462532	-0.00896901	0.0155228	1	27.8359	12.6527	702.601	5556.11	6258.71	1666.57	13179.1	14845.7	6	6.65267	1669.82	376.5	2046.32	750	1250	18142	1.42	25761.6	0.0155228				0.0586148	27432.3
538	8.81728	0.734773	11.2861	0.940507	0.675	0	5.42235	0.451863	7.39718	0.616432	0.3375	0.305007	0.0954823	0.547345	0.40049	0.416091	0.109375	0.725807	0.525467	0.205734	0.124977	1	30.0545	13.6611	702.601	5998.94	6701.54	1666.57	14229.5	15896.1	6	7.66112	1922.94	376.5	2299.44	750	1250	19445.5	1.42	27612.6	0.124977				0.0713715	24897.3
539	9.04661	0.753884	11.2451	0.937088	0.675	0	5.36491	0.447076	5.93443	0.494536	0.3375	0.301776	0.103548	0.550624	0.405324	0.333812	0.149361	0.643897	0.483173	0.183204	0.0778491	1	23.7159	10.7799	702.601	4733.75	5436.35	1666.57	11228.5	12895	6	4.77994	1199.77	376.5	1576.27	750	1250	15721.3	1.42	22324.3	0.0778491				0.180348	31503.5
540	10.4441	0.870338	11.489	0.95742	0.675	0	3.96556	0.330464	6.83365	0.569471	0.3375	0.223063	0.182208	0.512671	0.405271	0.384393	0.130933	0.700404	0.515326	0.0870826	0.110055	1	27.6125	12.5511	702.601	5511.52	6214.13	1666.57	13073.4	14739.9	6	6.55114	1644.34	376.5	2020.84	750	1250	18010.8	1.42	25575.3	0.110055				0.203685	27700.9
541	8.71584	0.72632	9.79598	0.816332	0.675	0	5.74173	0.478478	6.97805	0.581505	0.3375	0.322972	0.0836469	0.562124	0.406619	0.392516	0.0792541	0.660759	0.47177	0.0900114	0.0651505	1	28.2382	12.8356	702.601	5636.42	6339.02	1666.57	13369.6	15036.2	6	6.83556	1715.73	376.5	2092.23	750	1250	18378.4	1.42	26097.3	0.0651505				-0.0219401	21764
542	7.00914	0.584095	12.2101	1.01751	0.675	0	7.74367	0.645306	7.76906	0.647422	0.3375	0.435582	-0.0206586	0.624648	0.414923	0.43701	0.124905	0.772327	0.561915	0.433416	0.146992	1	31.6659	14.3936	702.601	6320.6	7023.2	1666.57	14992.5	16659.1	6	8.39361	2106.8	376.5	2483.3	750	1250	20392.4	1.42	28957.1	0.146992				0.1617	21787.7
543	9.55055	0.795879	10.7712	0.897603	0.675	0	6.04916	0.504097	8.35973	0.696644	0.3375	0.340265	0.0984765	0.602573	0.438742	0.470235	0.0678235	0.764468	0.538058	0.101724	0.0993165	1	34.2255	15.557	702.601	6831.5	7534.1	1666.57	16204.3	17870.9	6	9.55705	2398.82	376.5	2775.32	750	1250	21896.2	1.42	31092.6	0.0993165				0.140322	26331.7
544	9.87902	0.823251	10.481	0.873414	0.675	0	6.95121	0.579268	7.37413	0.614511	0.3375	0.391006	0.0823445	0.661612	0.47335	0.414795	0.0873799	0.701891	0.502175	0.0501627	0.0288245	1	29.9546	13.6157	702.601	5979	6681.6	1666.57	14182.2	15848.8	6	7.61571	1911.54	376.5	2288.04	750	1250	19386.8	1.42	27529.3	0.0288245				0.0485867	21345.5
545	10.8462	0.90385	11.0093	0.917445	0.675	0	5.65829	0.471524	7.79857	0.649881	0.3375	0.318279	0.14591	0.617434	0.464189	0.43867	0.0903028	0.740184	0.528972	0.0135949	0.0647838	1	31.7938	14.4517	702.601	6346.12	7048.72	1666.57	15053	16719.6	6	8.45173	2121.38	376.5	2497.88	750	1250	20467.5	1.42	29063.8	0.0647838				0.101106	27860.6
546	8.13707	0.678089	11.0657	0.922143	0.675	0	6.18019	0.515016	8.33546	0.694622	0.3375	0.347636	0.0550373	0.570053	0.402673	0.46887	0.0767884	0.77141	0.545658	0.244054	0.142985	1	34.1203	15.5092	702.601	6810.5	7513.1	1666.57	16154.5	17821.1	6	9.50924	2386.82	376.5	2763.32	750	1250	21834.4	1.42	31004.9	0.142985				0.168871	27419.8
547	7.98971	0.665809	11.1564	0.9297	0.675	0	4.52735	0.377279	7.29325	0.607771	0.3375	0.254663	0.097379	0.474658	0.352042	0.410246	0.108651	0.716422	0.518896	0.26389	0.166854	1	29.6041	13.4564	702.601	5909.05	6611.65	1666.57	14016.3	15682.9	6	7.45641	1871.56	376.5	2248.06	750	1250	19180.9	1.42	27236.9	0.166854				0.125874	28401.4
548	10.8621	0.905177	11.1128	0.926071	0.675	0	6.99775	0.583146	8.32885	0.694071	0.3375	0.393624	0.108685	0.691832	0.502309	0.468498	0.0783	0.772371	0.546798	0.0208936	0.0444887	1	34.0917	15.4962	702.601	6804.78	7507.39	1666.57	16141	17807.5	6	9.49622	2383.55	376.5	2760.05	750	1250	21817.6	1.42	30981	0.0444887				0.130588	24640
549	5.45199	0.454332	11.0407	0.920056	0.675	0	6.11514	0.509595	7.65501	0.637918	0.3375	0.343976	-0.0186512	0.490944	0.325325	0.430594	0.0952216	0.733139	0.525816	0.465724	0.200491	1	31.1717	14.169	702.601	6221.95	6924.55	1666.57	14758.5	16425.1	6	8.16896	2050.41	376.5	2426.91	750	1250	20102	1.42	28544.8	0.200491				0.0856494	24675.9
550	8.2259	0.685492	11.7084	0.975702	0.675	0	6.51476	0.542896	6.96826	0.580688	0.3375	0.366455	0.048126	0.591022	0.414581	0.391965	0.133317	0.714006	0.525282	0.29021	0.110701	1	28.1958	12.8163	702.601	5627.95	6330.55	1666.57	13349.5	15016.1	6	6.81627	1710.88	376.5	2087.38	750	1250	18353.5	1.42	26061.9	0.110701				-0.0432631	22120.5
551	10.1673	0.847275	10.7824	0.898534	0.675	0	5.35865	0.446555	6.48021	0.540017	0.3375	0.301424	0.135243	0.581798	0.436668	0.364512	0.120999	0.661017	0.485511	0.0512588	0.0488436	1	26.0809	11.855	702.601	5205.81	5908.41	1666.57	12348.2	14014.8	6	5.85496	1469.59	376.5	1846.09	750	1250	17110.9	1.42	24297.4	0.0488436				0.144109	25320.4
552	8.11777	0.676481	10.7659	0.897161	0.675	0	6.26103	0.521752	7.33334	0.611112	0.3375	0.352183	0.0522209	0.573973	0.404404	0.4125	0.0965417	0.707653	0.509042	0.22068	0.104638	1	29.7778	13.5354	702.601	5943.73	6646.33	1666.57	14098.5	15765.1	6	7.53537	1891.38	376.5	2267.88	750	1250	19283	1.42	27381.8	0.104638				0.0364585	22763.1
553	10.9523	0.912691	9.30606	0.775505	0.675	0	5.97635	0.498029	6.75979	0.563315	0.3375	0.33617	0.139949	0.637977	0.476118	0.380238	0.071614	0.63493	0.451852	-0.137186	-0.0242661	1	27.2924	12.4056	702.601	5447.63	6150.23	1666.57	12921.8	14588.4	6	6.40564	1607.82	376.5	1984.32	750	1250	17822.7	1.42	25308.2	-0.0242661				0.127873	25622.3
554	8.98146	0.748455	10.7941	0.899511	0.675	0	4.7481	0.395675	7.43175	0.619313	0.3375	0.267081	0.119063	0.514738	0.386144	0.418036	0.0945669	0.71388	0.512603	0.151056	0.126459	1	30.2043	13.7292	702.601	6028.85	6731.45	1666.57	14300.4	15967	6	7.72921	1940.03	376.5	2316.53	750	1250	19533.5	1.42	27737.6	0.126459				0.143075	25924.1
555	7.62845	0.635704	10.4645	0.87204	0.675	0	5.20184	0.433486	7.20985	0.600821	0.3375	0.292603	0.0682484	0.501735	0.360852	0.405554	0.0915365	0.692357	0.497091	0.236336	0.136239	1	29.2427	13.2921	702.601	5836.91	6539.51	1666.57	13845.2	15511.7	6	7.29213	1830.32	376.5	2206.82	750	1250	18968.6	1.42	26935.4	0.136239				0.117407	27767.6
556	8.70063	0.725052	10.4304	0.869204	0.675	0	5.656	0.471333	9.63859	0.803216	0.3375	0.31815	0.0856302	0.556963	0.40378	0.542171	0.0222711	0.825487	0.564442	0.144152	0.160662	1	39.7672	18.076	702.601	7937.63	8640.23	1666.57	18828.1	20494.7	6	12.076	3031.08	376.5	3407.58	750	1250	25152.2	1.42	35716.2	0.160662				-0.0323425	16020.3
557	10.2071	0.850592	11.3177	0.943138	0.675	0	5.68287	0.473572	7.57023	0.630853	0.3375	0.319661	0.127244	0.600817	0.446906	0.425826	0.105396	0.736249	0.531222	0.0925461	0.0843164	1	30.8043	14.002	702.601	6148.62	6851.22	1666.57	14584.6	16251.1	6	8.00197	2008.49	376.5	2384.99	750	1250	19886.1	1.42	28238.3	0.0843164				0.15992	26876
558	5.04398	0.420331	12.1832	1.01526	0.675	0	5.68276	0.473563	8.15615	0.679679	0.3375	0.319655	-0.0179658	0.455598	0.301689	0.458783	0.11326	0.792939	0.572043	0.594933	0.270354	1	33.3433	15.1561	702.601	6655.41	7358.01	1666.57	15786.7	17453.2	6	9.15605	2298.17	376.5	2674.67	750	1250	21377.9	1.42	30356.6	0.270354				0.0600586	22778
559	7.09115	0.590929	10.6458	0.887153	0.675	0	5.1197	0.426641	8.46808	0.705673	0.3375	0.287983	0.0554472	0.482089	0.34343	0.47633	0.0612492	0.766923	0.537579	0.296223	0.194149	1	34.695	15.7705	702.601	6925.21	7627.81	1666.57	16426.6	18093.2	6	9.77046	2452.39	376.5	2828.89	750	1250	22172.1	1.42	31484.4	0.194149				0.0837796	25925
560	8.63467	0.719556	11.4047	0.950391	0.675	0	7.43845	0.619871	6.27889	0.523241	0.3375	0.418413	0.0336436	0.653515	0.452056	0.353188	0.144163	0.667404	0.497351	0.230836	0.0452944	1	25.2085	11.4584	702.601	5031.68	5734.29	1666.57	11935.2	13601.7	6	5.45842	1370.06	376.5	1746.56	750	1250	16598.3	1.42	23569.6	0.0452944				0.0978243	30348.8
561	9.26095	0.771746	9.59109	0.799257	0.675	0	4.99413	0.416177	6.66189	0.555158	0.3375	0.28092	0.120004	0.536182	0.400924	0.374731	0.0823836	0.637541	0.457115	0.0275112	0.0561909	1	26.8682	12.2128	702.601	5362.96	6065.56	1666.57	12721	14387.5	6	6.21282	1559.42	376.5	1935.92	750	1250	17573.4	1.42	24954.3	0.0561909				0.0778021	24999.5
562	7.90211	0.658509	10.1062	0.842187	0.675	0	5.34078	0.445065	6.91889	0.576574	0.3375	0.300419	0.0720375	0.517102	0.372456	0.389187	0.0896445	0.666218	0.478832	0.183678	0.106376	1	27.9818	12.719	702.601	5585.24	6287.85	1666.57	13248.2	14914.8	6	6.71902	1686.47	376.5	2062.97	750	1250	18227.8	1.42	25883.4	0.106376				0.0749509	29519.5
563	9.86163	0.821802	12.8826	1.07355	0.675	0	5.95358	0.496132	8.57391	0.714492	0.3375	0.334889	0.109914	0.606045	0.444803	0.482282	0.121183	0.835675	0.603465	0.251749	0.158662	1	35.1536	15.9789	702.601	7016.74	7719.35	1666.57	16643.7	18310.3	6	9.97891	2504.71	376.5	2881.21	750	1250	22441.5	1.42	31867	0.158662				0.0712491	22912.9
564	7.75275	0.646062	13.4774	1.12312	0.675	0	3.70733	0.308944	5.22597	0.435497	0.3375	0.208538	0.113777	0.422722	0.322315	0.293961	0.232073	0.66757	0.526034	0.477058	0.203719	1	20.6459	9.38449	702.601	4120.97	4823.57	1666.57	9774.95	11441.5	6	3.38449	849.506	376.5	1226.01	750	1250	13917.5	1.42	19762.9	0.203719				0.107652	20887.3
565	8.31398	0.692832	8.53222	0.711018	0.675	0	4.94524	0.412103	6.28761	0.523968	0.3375	0.278169	0.094746	0.506849	0.372915	0.353678	0.0631297	0.587097	0.416808	0.0181867	0.0438923	1	25.2463	11.4756	702.601	5039.23	5741.83	1666.57	11953.1	13619.6	6	5.4756	1374.37	376.5	1750.87	750	1250	16620.5	1.42	23601.1	0.0438923				0.120585	27865.6
566	9.37324	0.781104	11.1564	0.929698	0.675	0	7.66845	0.639037	6.10718	0.508932	0.3375	0.43135	0.0479474	0.686985	0.479298	0.343529	0.142008	0.65094	0.485538	0.148594	0.00623991	1	24.4645	11.1202	702.601	4883.17	5585.77	1666.57	11582.9	13249.5	6	5.12021	1285.17	376.5	1661.67	750	1250	16161.1	1.42	22948.8	0.00623991				0.0732152	27625.2
567	8.34384	0.69532	10.1277	0.843975	0.675	0	5.73981	0.478317	7.1598	0.59665	0.3375	0.322864	0.0732384	0.551556	0.396103	0.402739	0.0834724	0.680122	0.486211	0.148655	0.0901083	1	29.0258	13.1935	702.601	5793.62	6496.22	1666.57	13742.5	15409.1	6	7.19354	1805.58	376.5	2182.08	750	1250	18841.1	1.42	26754.4	0.0901083				0.0955223	25283.4
568	6.70677	0.558897	10.6894	0.890787	0.675	0	7.16812	0.597343	6.04266	0.503555	0.3375	0.403207	-0.0129756	0.584368	0.390231	0.3399	0.130691	0.634246	0.470591	0.33189	0.0803594	1	24.1849	10.9931	702.601	4827.36	5529.96	1666.57	11450.5	13117.1	6	4.99312	1253.27	376.5	1629.77	750	1250	15996.9	1.42	22715.5	0.0803594				-0.0214469	24919
569	9.19884	0.76657	10.3843	0.865361	0.675	0	5.19554	0.432962	7.62472	0.635394	0.3375	0.292249	0.112593	0.545554	0.404842	0.428891	0.0776139	0.713007	0.506505	0.0987911	0.101663	1	31.0405	14.1093	702.601	6195.75	6898.35	1666.57	14696.3	16362.9	6	8.1093	2035.43	376.5	2411.93	750	1250	20024.9	1.42	28435.3	0.101663				0.0573556	24463
570	9.87528	0.82294	8.77712	0.731427	0.675	0	3.35889	0.279907	7.41942	0.618285	0.3375	0.188938	0.183273	0.463181	0.372211	0.417342	0.0381855	0.65647	0.455528	-0.0915129	0.0833167	1	30.1508	13.7049	702.601	6018.17	6720.78	1666.57	14275.1	15941.7	6	7.70491	1933.93	376.5	2310.43	750	1250	19502.1	1.42	27693	0.0833167				0.153741	30331.3
571	7.25081	0.604234	10.5325	0.877709	0.675	0	3.73582	0.311318	7.89594	0.657995	0.3375	0.21014	0.0988589	0.410177	0.308999	0.444146	0.0741535	0.732148	0.5183	0.273475	0.209301	1	32.2157	14.6435	702.601	6430.34	7132.94	1666.57	15252.8	16919.4	6	8.64351	2169.52	376.5	2546.02	750	1250	20715.4	1.42	29415.8	0.209301				0.0553676	24250.6
572	9.87094	0.822578	8.70592	0.725493	0.675	0	4.87931	0.406609	6.88855	0.574046	0.3375	0.274461	0.14039	0.546999	0.414851	0.387481	0.0511134	0.625159	0.438594	-0.0970853	0.0237436	1	27.8504	12.6593	702.601	5559.01	6261.61	1666.57	13186	14852.6	6	6.65927	1671.48	376.5	2047.98	750	1250	18150.5	1.42	25773.8	0.0237436				0.13318	28166
573	11.2448	0.937065	11.4034	0.950282	0.675	0	4.34577	0.362148	7.69105	0.640921	0.3375	0.24445	0.194034	0.556182	0.438484	0.432622	0.104409	0.74533	0.537031	0.0132168	0.0985467	1	31.3279	14.24	702.601	6253.13	6955.73	1666.57	14832.4	16499	6	8.23996	2068.23	376.5	2444.73	750	1250	20193.7	1.42	28675.1	0.0985467				0.243337	26570.1
574	8.6519	0.720992	9.29118	0.774265	0.675	0	5.67023	0.472519	6.6046	0.550384	0.3375	0.318951	0.0838595	0.556379	0.40281	0.371509	0.07556	0.625944	0.447069	0.0532733	0.044259	1	26.62	12.1	702.601	5313.41	6016.01	1666.57	12603.4	14270	6	6.09998	1531.09	376.5	1907.59	750	1250	17427.6	1.42	24747.2	0.044259				0.173332	25651.9
575	8.46255	0.705213	10.6441	0.887005	0.675	0	6.43109	0.535924	6.23055	0.519212	0.3375	0.361749	0.0571348	0.593059	0.418884	0.350468	0.12413	0.643342	0.474598	0.181792	0.0557146	1	24.999	11.3632	702.601	4989.87	5692.47	1666.57	11836	13502.6	6	5.3632	1346.16	376.5	1722.66	750	1250	16475.2	1.42	23394.8	0.0557146				0.0758522	30394.1
576	8.6277	0.718975	12.1697	1.01414	0.675	0	6.8891	0.574092	5.74014	0.478345	0.3375	0.387512	0.0488981	0.62299	0.43641	0.322883	0.180832	0.659176	0.503714	0.295167	0.0673042	1	22.8739	10.3972	702.601	4565.69	5268.29	1666.57	10829.8	12496.4	6	4.39724	1103.71	376.5	1480.21	750	1250	15226.6	1.42	21621.8	0.0673042				0.107624	28272
577	6.81463	0.567886	10.9044	0.908703	0.675	0	7.27171	0.605976	8.56015	0.713346	0.3375	0.409034	-0.0128553	0.59312	0.396178	0.481509	0.065933	0.779279	0.547442	0.340817	0.151263	1	35.094	15.9518	702.601	7004.85	7707.45	1666.57	16615.5	18282.1	6	9.95182	2497.91	376.5	2874.41	750	1250	22406.5	1.42	31817.2	0.151263				0.133957	28639.8
578	9.47205	0.789337	10.3184	0.859868	0.675	0	4.55263	0.379386	7.07576	0.589647	0.3375	0.256086	0.138359	0.517744	0.394444	0.398011	0.0911997	0.680846	0.489211	0.0705308	0.0947671	1	28.6616	13.028	702.601	5720.93	6423.53	1666.57	13570.1	15236.6	6	7.02801	1764.03	376.5	2140.53	750	1250	18627.2	1.42	26450.6	0.0947671				0.0364917	22268.1
579	10.0214	0.83512	11.0556	0.921304	0.675	0	7.39276	0.616063	7.62733	0.635611	0.3375	0.415843	0.0739314	0.689995	0.489774	0.429038	0.0964213	0.732032	0.525459	0.0861844	0.0356846	1	31.0518	14.1144	702.601	6198.01	6900.61	1666.57	14701.7	16368.3	6	8.11445	2036.73	376.5	2413.23	750	1250	20031.5	1.42	28444.7	0.0356846				0.104141	22617.8
580	9.22206	0.768505	9.17907	0.764923	0.675	0	5.69253	0.474378	6.35155	0.529296	0.3375	0.320205	0.0992681	0.573646	0.419473	0.357275	0.079524	0.60882	0.436799	-0.0035828	0.0173257	1	25.5234	11.6015	702.601	5094.53	5797.13	1666.57	12084.2	13750.8	6	5.60154	1405.99	376.5	1782.49	750	1250	16783.3	1.42	23832.3	0.0173257				0.100956	24140.2
581	8.42355	0.701963	7.99974	0.666645	0.675	0	5.90263	0.491886	6.9995	0.583292	0.3375	0.332023	0.0709009	0.562787	0.402924	0.393722	0.0281319	0.611424	0.421854	-0.0353175	0.0189297	1	28.3312	12.8778	702.601	5654.97	6357.57	1666.57	13413.6	15080.2	6	6.8778	1726.33	376.5	2102.83	750	1250	18433	1.42	26174.9	0.0189297				0.043872	25096.2
582	7.34743	0.612286	12.3319	1.02766	0.675	0	6.29625	0.524688	6.12664	0.510553	0.3375	0.354164	0.0295645	0.554252	0.383729	0.344623	0.174523	0.685076	0.519147	0.415374	0.135418	1	24.5488	11.1585	702.601	4899.99	5602.59	1666.57	11622.8	13289.4	6	5.15853	1294.79	376.5	1671.29	750	1250	16210.7	1.42	23019.1	0.135418				0.0417563	27253.3
583	9.85013	0.820844	12.524	1.04367	0.675	0	4.18042	0.348368	8.06248	0.671873	0.3375	0.235149	0.159461	0.507829	0.394609	0.453514	0.125481	0.797354	0.578995	0.222823	0.184386	1	32.9374	14.9715	702.601	6574.39	7276.99	1666.57	15594.5	17261	6	8.97154	2251.86	376.5	2628.36	750	1250	21139.4	1.42	30017.9	0.184386				0.0623612	25864.5
584	8.28169	0.690141	11.5746	0.964547	0.675	0	6.59664	0.54972	7.62777	0.635648	0.3375	0.371061	0.0473922	0.597112	0.418453	0.429062	0.111004	0.746651	0.540066	0.274406	0.121613	1	31.0537	14.1153	702.601	6198.39	6900.99	1666.57	14702.6	16369.2	6	8.11531	2036.94	376.5	2413.44	750	1250	20032.6	1.42	28446.3	0.121613				0.111235	22020.7
585	9.82385	0.818654	9.07475	0.756229	0.675	0	4.87743	0.406453	6.91397	0.576164	0.3375	0.274356	0.139118	0.545571	0.413474	0.388911	0.0607717	0.636936	0.449683	-0.0624252	0.0362092	1	27.9606	12.7093	702.601	5581	6283.6	1666.57	13238.1	14904.7	6	6.70934	1684.04	376.5	2060.54	750	1250	18215.3	1.42	25865.7	0.0362092				0.142504	27186.5
586	9.15957	0.763297	11.2538	0.93782	0.675	0	6.36563	0.530469	6.48304	0.540253	0.3375	0.358067	0.0785794	0.609049	0.436646	0.364671	0.134179	0.674432	0.49885	0.174523	0.0622035	1	26.0932	11.8605	702.601	5208.26	5910.86	1666.57	12354	14020.6	6	5.86053	1470.99	376.5	1847.49	750	1250	17118.1	1.42	24307.7	0.0622035				0.231933	28358
587	9.70582	0.808818	11.6966	0.974716	0.675	0	5.63711	0.469759	6.03466	0.502888	0.3375	0.317087	0.114432	0.584192	0.43152	0.33945	0.159242	0.66213	0.498691	0.165898	0.0671716	1	24.1502	10.9774	702.601	4820.44	5523.04	1666.57	11434.1	13100.7	6	4.97736	1249.32	376.5	1625.82	750	1250	15976.5	1.42	22686.6	0.0671716				0.0868431	24011.2
588	7.44385	0.620321	11.0007	0.916724	0.675	0	6.16496	0.513747	6.8733	0.572775	0.3375	0.346779	0.0359688	0.549716	0.382748	0.386623	0.116083	0.688858	0.502706	0.296403	0.119958	1	27.7843	12.6292	702.601	5545.82	6248.42	1666.57	13154.7	14821.3	6	6.62923	1663.94	376.5	2040.44	750	1250	18111.7	1.42	25718.6	0.119958				0.0846391	28623
589	7.88391	0.656993	10.3067	0.858896	0.675	0	4.30064	0.358387	7.57499	0.631249	0.3375	0.241911	0.10078	0.459166	0.342691	0.426093	0.0768308	0.70808	0.502924	0.201903	0.160233	1	30.8249	14.0113	702.601	6152.74	6855.34	1666.57	14594.3	16260.9	6	8.01134	2010.85	376.5	2387.35	750	1250	19898.2	1.42	28255.5	0.160233				0.064284	28303.5
590	8.69751	0.724792	10.7646	0.897047	0.675	0	8.09934	0.674945	7.41202	0.617668	0.3375	0.455588	0.0168236	0.691768	0.472411	0.416926	0.0942903	0.711958	0.511216	0.172255	0.0388051	1	30.1187	13.6903	702.601	6011.78	6714.38	1666.57	14260	15926.5	6	7.69034	1930.28	376.5	2306.78	750	1250	19483.3	1.42	27666.3	0.0388051				0.120467	24685.8
591	11.0497	0.920808	10.0362	0.836348	0.675	0	4.80698	0.400581	8.83489	0.736241	0.3375	0.270392	0.175577	0.576158	0.445969	0.496962	0.0337862	0.770027	0.530749	-0.0844604	0.0847797	1	36.2845	16.493	702.601	7242.48	7945.08	1666.57	17179.2	18845.8	6	10.493	2633.73	376.5	3010.23	750	1250	23106	1.42	32810.5	0.0847797				0.176373	27735.8
592	10.1988	0.849901	11.0763	0.923025	0.675	0	5.32012	0.443343	7.0536	0.5878	0.3375	0.299257	0.137213	0.580556	0.43647	0.396765	0.113138	0.700938	0.509903	0.0731239	0.0734334	1	28.5656	12.9844	702.601	5701.76	6404.36	1666.57	13524.6	15191.2	6	6.98436	1753.07	376.5	2129.57	750	1250	18570.7	1.42	26370.5	0.0734334				0.111453	32550.8
593	7.5099	0.625825	10.3721	0.864346	0.675	0	7.23292	0.602743	7.12694	0.593912	0.3375	0.406852	0.00779006	0.610533	0.414642	0.400891	0.0912714	0.685183	0.492162	0.238521	0.0775202	1	28.8834	13.1288	702.601	5765.2	6467.8	1666.57	13675.1	15341.7	6	7.12883	1789.34	376.5	2165.84	750	1250	18757.5	1.42	26635.6	0.0775202				0.0314962	28489.8
594	8.66132	0.721777	10.6007	0.883392	0.675	0	5.7853	0.482108	7.30299	0.608583	0.3375	0.325423	0.0808882	0.562996	0.406311	0.410793	0.0927482	0.701331	0.503542	0.161615	0.0972305	1	29.6463	13.4756	702.601	5917.48	6620.08	1666.57	14036.3	15702.8	6	7.47559	1876.37	376.5	2252.87	750	1250	19205.7	1.42	27272.1	0.0972305				0.0199605	28418.3
595	8.983	0.748583	9.96313	0.83026	0.675	0	4.82349	0.401957	8.05331	0.671109	0.3375	0.271321	0.116986	0.518944	0.388307	0.452999	0.0537135	0.724823	0.506712	0.081677	0.118405	1	32.8977	14.9535	702.601	6566.46	7269.06	1666.57	15575.7	17242.2	6	8.95349	2247.33	376.5	2623.83	750	1250	21116.1	1.42	29984.8	0.118405				0.122967	25315.8
596	8.3645	0.697042	10.4602	0.871682	0.675	0	6.1633	0.513608	6.64778	0.553982	0.3375	0.346686	0.0619088	0.575517	0.408595	0.373938	0.107224	0.661206	0.481162	0.17464	0.0725671	1	26.8071	12.185	702.601	5350.75	6053.36	1666.57	12692	14358.6	6	6.18502	1552.44	376.5	1928.94	750	1250	17537.5	1.42	24903.3	0.0725671				0.194596	29795.6
597	8.44155	0.703462	12.052	1.00433	0.675	0	4.79494	0.399578	8.11126	0.675938	0.3375	0.269715	0.102561	0.502139	0.372276	0.456258	0.110833	0.786771	0.567091	0.30087	0.194815	1	33.1488	15.0676	702.601	6616.58	7319.18	1666.57	15694.6	17361.1	6	9.06763	2275.98	376.5	2652.48	750	1250	21263.6	1.42	30194.3	0.194815				-0.0340792	22945.8
598	8.77458	0.731215	11.1586	0.929884	0.675	0	4.72968	0.39414	6.92136	0.57678	0.3375	0.266044	0.113763	0.507903	0.379807	0.389326	0.119173	0.695952	0.508499	0.198669	0.128692	1	27.9925	12.7239	702.601	5587.38	6289.98	1666.57	13253.3	14919.9	6	6.72388	1687.69	376.5	2064.19	750	1250	18234.1	1.42	25892.4	0.128692				0.107378	27991
599	9.21436	0.767863	11.4679	0.955662	0.675	0	4.56734	0.380612	8.31458	0.692882	0.3375	0.256913	0.130697	0.511309	0.38761	0.467695	0.0886883	0.78157	0.556383	0.187799	0.168773	1	34.0298	15.4681	702.601	6792.44	7495.04	1666.57	16111.7	17778.3	6	9.46811	2376.5	376.5	2753	750	1250	21781.3	1.42	30929.4	0.168773				-0.00493525	27682.8
600	9.30043	0.775036	10.0819	0.840154	0.675	0	6.37278	0.531065	7.76333	0.646945	0.3375	0.358469	0.0823401	0.613405	0.440809	0.436688	0.0652083	0.712153	0.501896	0.0651184	0.0610867	1	31.6411	14.3823	702.601	6315.65	7018.25	1666.57	14980.7	16647.3	6	8.38233	2103.96	376.5	2480.46	750	1250	20377.8	1.42	28936.4	0.0610867				0.062618	23305.7
601	8.17999	0.681666	12.1257	1.01048	0.675	0	6.23772	0.51981	7.89983	0.658319	0.3375	0.350872	0.0546263	0.574436	0.405498	0.444365	0.118854	0.777173	0.563219	0.328813	0.157721	1	32.2326	14.6512	702.601	6433.7	7136.31	1666.57	15260.8	16927.3	6	8.65118	2171.45	376.5	2547.95	750	1250	20725.3	1.42	29429.9	0.157721				0.0789566	26923.5
602	6.61339	0.551116	11.5841	0.965341	0.675	0	5.14176	0.42848	7.32232	0.610193	0.3375	0.289224	0.0413895	0.46987	0.330614	0.41188	0.119862	0.730056	0.531743	0.414225	0.201129	1	29.73	13.5137	702.601	5934.19	6636.79	1666.57	14075.9	15742.5	6	7.51366	1885.93	376.5	2262.43	750	1250	19254.9	1.42	27342	0.201129				0.150664	27655.1
603	8.15213	0.679344	11.2668	0.938899	0.675	0	4.39395	0.366162	6.87079	0.572566	0.3375	0.24716	0.105699	0.471861	0.352858	0.386482	0.123638	0.696203	0.510119	0.259555	0.157261	1	27.7734	12.6243	702.601	5543.64	6246.24	1666.57	13149.5	14816.1	6	6.62428	1662.69	376.5	2039.19	750	1250	18105.3	1.42	25709.5	0.157261				0.143779	26069.9
604	9.62819	0.802349	10.5072	0.875602	0.675	0	4.59493	0.382911	6.19683	0.516402	0.3375	0.258465	0.14156	0.524472	0.400025	0.348572	0.12123	0.637632	0.469801	0.0732524	0.069776	1	24.8529	11.2968	702.601	4960.71	5663.31	1666.57	11766.8	13433.4	6	5.29679	1329.49	376.5	1705.99	750	1250	16389.4	1.42	23272.9	0.069776				0.107419	26739.4
605	7.88972	0.657477	12.5102	1.04252	0.675	0	3.76422	0.313685	6.49131	0.540942	0.3375	0.211737	0.11603	0.429715	0.327767	0.365136	0.169283	0.710225	0.534419	0.385044	0.206652	1	26.129	11.8768	702.601	5215.41	5918.01	1666.57	12371	14037.5	6	5.87681	1475.08	376.5	1851.58	750	1250	17139.1	1.42	24337.6	0.206652				0.231978	35502.9
606	7.40872	0.617393	10.5241	0.877007	0.675	0	4.29354	0.357795	7.07121	0.589268	0.3375	0.241511	0.0876144	0.445409	0.329126	0.397756	0.0971121	0.68638	0.494868	0.259614	0.165742	1	28.6419	13.0191	702.601	5717	6419.6	1666.57	13560.7	15227.3	6	7.01905	1761.78	376.5	2138.28	750	1250	18615.6	1.42	26434.1	0.165742				0.27244	28755.1
607	7.14588	0.59549	9.99123	0.832603	0.675	0	3.50806	0.292338	6.05053	0.504211	0.3375	0.197328	0.102314	0.394652	0.299642	0.340343	0.110832	0.615043	0.451175	0.237113	0.151533	1	24.219	11.0086	702.601	4834.17	5536.77	1666.57	11466.7	13133.2	6	5.00863	1257.17	376.5	1633.67	750	1250	16016.9	1.42	22744	0.151533				0.241377	26961
608	7.49934	0.624945	9.23037	0.769197	0.675	0	6.5277	0.543975	8.1879	0.682325	0.3375	0.367183	0.0273273	0.571303	0.394511	0.46057	0.0293193	0.711645	0.489889	0.144252	0.0953783	1	33.4809	15.2186	702.601	6682.88	7385.48	1666.57	15851.8	17518.4	6	9.2186	2313.87	376.5	2690.37	750	1250	21458.7	1.42	30471.4	0.0953783				0.0182196	27958
609	8.29175	0.690979	9.77787	0.814822	0.675	0	5.09403	0.424502	6.18902	0.515752	0.3375	0.286539	0.0899359	0.514438	0.376475	0.348133	0.100936	0.616688	0.449069	0.123843	0.0725938	1	24.8191	11.2814	702.601	4953.95	5656.55	1666.57	11750.8	13417.4	6	5.28141	1325.63	376.5	1702.13	750	1250	16369.5	1.42	23244.7	0.0725938				0.113758	28392.7
610	7.27782	0.606485	9.72694	0.810578	0.675	0	6.73908	0.56159	7.13	0.594167	0.3375	0.379073	0.0151519	0.576742	0.394225	0.401063	0.0730388	0.667206	0.474101	0.204093	0.0798762	1	28.8967	13.1349	702.601	5767.85	6470.45	1666.57	13681.4	15347.9	6	7.13485	1790.85	376.5	2167.35	750	1250	18765.3	1.42	26646.7	0.0798762				-0.0711781	20391.7
611	8.9801	0.748342	11.1724	0.931035	0.675	0	5.50646	0.458872	6.86582	0.572152	0.3375	0.309738	0.0976961	0.556568	0.407435	0.386202	0.121123	0.693275	0.507325	0.182693	0.0998909	1	27.7519	12.6145	702.601	5539.35	6241.95	1666.57	13139.3	14805.9	6	6.61449	1660.24	376.5	2036.74	750	1250	18092.7	1.42	25691.6	0.0998909				0.163097	27582.1
612	7.75452	0.64621	11.6215	0.968458	0.675	0	4.37045	0.364204	6.57472	0.547894	0.3375	0.245838	0.095177	0.459381	0.341015	0.369828	0.14194	0.689834	0.511769	0.322248	0.170754	1	26.4905	12.0411	702.601	5287.56	5990.16	1666.57	12542.1	14208.7	6	6.04112	1516.32	376.5	1892.82	750	1250	17351.5	1.42	24639.1	0.170754				0.0996248	23907.5
613	9.39639	0.783032	11.9639	0.996988	0.675	0	5.09695	0.424746	7.6594	0.638283	0.3375	0.286704	0.120922	0.545668	0.407625	0.430841	0.121063	0.759346	0.551904	0.213955	0.144279	1	31.1907	14.1776	702.601	6225.75	6928.35	1666.57	14767.5	16434.1	6	8.17761	2052.58	376.5	2429.08	750	1250	20113.1	1.42	28560.7	0.144279				0.032755	26395.4
614	6.52962	0.544135	10.8778	0.906481	0.675	0	7.28189	0.606824	6.71152	0.559293	0.3375	0.409606	-0.0211575	0.585666	0.388449	0.377523	0.117176	0.676469	0.494699	0.362346	0.10625	1	27.0833	12.3106	702.601	5405.88	6108.49	1666.57	12822.8	14489.3	6	6.31057	1583.95	376.5	1960.45	750	1250	17699.8	1.42	25133.7	0.10625				0.0499543	27572.4
615	8.9576	0.746467	10.1865	0.848879	0.675	0	4.98373	0.415311	7.60913	0.634094	0.3375	0.280335	0.111765	0.527076	0.3921	0.428014	0.0724897	0.706584	0.500503	0.102412	0.108403	1	30.9729	14.0786	702.601	6182.27	6884.87	1666.57	14664.4	16330.9	6	8.07859	2027.73	376.5	2404.23	750	1250	19985.2	1.42	28378.9	0.108403				0.0493235	23470.8
616	10.0039	0.833656	10.5905	0.882539	0.675	0	4.24574	0.353812	7.74571	0.645476	0.3375	0.238823	0.161947	0.515759	0.40077	0.435696	0.080009	0.725485	0.515705	0.0488834	0.114935	1	31.5647	14.3476	702.601	6300.4	7003	1666.57	14944.6	16611.1	6	8.34761	2095.25	376.5	2471.75	750	1250	20332.9	1.42	28872.7	0.114935				0.156763	27011.4
617	6.24081	0.520068	11.18	0.931668	0.675	0	2.95952	0.246627	6.92922	0.577435	0.3375	0.166473	0.0922862	0.338913	0.258759	0.389769	0.119554	0.696989	0.509322	0.411601	0.250563	1	28.0266	12.7394	702.601	5594.18	6296.78	1666.57	13269.4	14936	6	6.73937	1691.58	376.5	2068.08	750	1250	18254.1	1.42	25920.8	0.250563				0.148497	29683.8
618	5.9095	0.492459	9.41208	0.78434	0.675	0	4.61321	0.384434	7.39612	0.616343	0.3375	0.259493	0.0364582	0.420892	0.295951	0.416032	0.056699	0.673042	0.472731	0.291882	0.176779	1	30.0498	13.659	702.601	5998.02	6700.62	1666.57	14227.3	15893.9	6	7.65902	1922.41	376.5	2298.91	750	1250	19442.8	1.42	27608.8	0.176779				0.0839073	26796.3
619	7.26696	0.60558	10.7532	0.896097	0.675	0	7.4241	0.618675	8.43552	0.70296	0.3375	0.417606	-0.00441956	0.614256	0.413186	0.474498	0.0651838	0.768143	0.539682	0.290517	0.126495	1	34.5539	15.7063	702.601	6897.05	7599.65	1666.57	16359.8	18026.4	6	9.70632	2436.29	376.5	2812.79	750	1250	22089.2	1.42	31366.6	0.126495				0.110999	29908.1
620	10.6148	0.884565	10.6963	0.891359	0.675	0	5.20198	0.433498	5.57281	0.464401	0.3375	0.292611	0.152235	0.585733	0.444846	0.31347	0.144098	0.608499	0.457569	0.00679349	0.0127223	1	22.1488	10.0677	702.601	4420.96	5123.56	1666.57	10486.5	12153.1	6	4.06765	1020.98	376.5	1397.48	750	1250	14800.6	1.42	21016.8	0.0127223				0.186581	25197.2
621	10.2643	0.855362	11.4047	0.950388	0.675	0	5.64035	0.470029	6.85817	0.571514	0.3375	0.31727	0.13005	0.600079	0.447319	0.385772	0.12787	0.699384	0.513642	0.0950261	0.0663225	1	27.7187	12.5994	702.601	5532.73	6235.33	1666.57	13123.6	14790.2	6	6.59942	1656.46	376.5	2032.96	750	1250	18073.2	1.42	25663.9	0.0663225				0.0863871	24655.1
622	7.90896	0.65908	9.89109	0.824257	0.675	0	4.24406	0.353671	6.34968	0.52914	0.3375	0.238728	0.103075	0.456747	0.341803	0.35717	0.099602	0.628742	0.456772	0.165178	0.114968	1	25.5153	11.5979	702.601	5092.92	5795.52	1666.57	12080.4	13747	6	5.59786	1405.06	376.5	1781.56	750	1250	16778.5	1.42	23825.5	0.114968				0.121262	22145.6
623	8.55244	0.712703	11.289	0.940752	0.675	0	4.98984	0.41582	8.07547	0.672956	0.3375	0.280678	0.100198	0.516018	0.380877	0.454245	0.0903812	0.763337	0.544626	0.228049	0.16375	1	32.9937	14.9971	702.601	6585.63	7288.23	1666.57	15621.1	17287.7	6	8.99714	2258.28	376.5	2634.78	750	1250	21172.5	1.42	30064.9	0.16375				0.17601	28520.1
624	6.81975	0.568313	9.43202	0.786001	0.675	0	3.9929	0.332741	7.4838	0.62365	0.3375	0.2246	0.0795053	0.412247	0.304106	0.420964	0.0547937	0.678443	0.475757	0.217689	0.171652	1	30.4298	13.8317	702.601	6073.86	6776.46	1666.57	14407.2	16073.8	6	7.83172	1965.76	376.5	2342.26	750	1250	19666.1	1.42	27925.8	0.171652				0.105539	27019.9
625	6.30797	0.525664	11.0013	0.916774	0.675	0	5.13644	0.428037	6.4813	0.540109	0.3375	0.288925	0.0329494	0.460986	0.321874	0.364573	0.127125	0.667233	0.491698	0.39111	0.169824	1	26.0857	11.8571	702.601	5206.76	5909.36	1666.57	12350.5	14017	6	5.85712	1470.14	376.5	1846.64	750	1250	17113.7	1.42	24301.4	0.169824				0.129983	25903.1
626	6.99805	0.583171	11.7364	0.978035	0.675	0	7.21432	0.601193	7.90025	0.658355	0.3375	0.405806	-0.00608273	0.595111	0.399723	0.444389	0.107892	0.766247	0.552281	0.394864	0.152559	1	32.2344	14.652	702.601	6434.07	7136.67	1666.57	15261.6	16928.2	6	8.65202	2171.66	376.5	2548.16	750	1250	20726.4	1.42	29431.4	0.152559				0.0837699	22515.5
627	7.36625	0.613854	12.4806	1.04005	0.675	0	5.63438	0.469531	7.42493	0.618744	0.3375	0.316934	0.0487088	0.51824	0.365643	0.417652	0.14219	0.760935	0.559843	0.426195	0.1942	1	30.1747	13.7158	702.601	6022.95	6725.55	1666.57	14286.4	15953	6	7.71577	1936.66	376.5	2313.16	750	1250	19516.2	1.42	27713	0.1942				0.0650076	27819.8
628	7.45442	0.621202	11.2548	0.937896	0.675	0	6.84054	0.570045	6.24653	0.520544	0.3375	0.38478	0.0172653	0.58731	0.402046	0.351367	0.140856	0.6614	0.492223	0.316694	0.0901777	1	25.0683	11.3947	702.601	5003.69	5706.29	1666.57	11868.8	13535.3	6	5.39468	1354.06	376.5	1730.56	750	1250	16515.9	1.42	23452.6	0.0901777				0.0503777	26308.5
629	9.65418	0.804515	9.89646	0.824705	0.675	0	5.54175	0.461813	7.3489	0.612408	0.3375	0.311724	0.115662	0.577475	0.427386	0.413375	0.0716503	0.684058	0.485026	0.0201901	0.0576401	1	29.8452	13.566	702.601	5957.18	6659.78	1666.57	14130.5	15797	6	7.56601	1899.07	376.5	2275.57	750	1250	19322.6	1.42	27438.1	0.0576401				0.103675	26637.9
630	9.36463	0.780386	9.84487	0.820406	0.675	0	4.8537	0.404475	8.79612	0.73301	0.3375	0.273021	0.12687	0.531345	0.39989	0.494782	0.0294963	0.762506	0.524278	0.0400207	0.124387	1	36.1165	16.4166	702.601	7208.94	7911.55	1666.57	17099.6	18766.2	6	10.4166	2614.57	376.5	2991.07	750	1250	23007.3	1.42	32670.3	0.124387				0.104429	24606.4
631	9.79991	0.816659	10.9263	0.910527	0.675	0	3.36941	0.280784	6.55638	0.546365	0.3375	0.189529	0.180858	0.461642	0.370387	0.368797	0.122905	0.66927	0.491701	0.0938683	0.121314	1	26.411	12.005	702.601	5271.7	5974.3	1666.57	12504.5	14171.1	6	6.005	1507.25	376.5	1883.75	750	1250	17304.8	1.42	24572.8	0.121314				0.238853	30879.7
632	7.69952	0.641627	11.3097	0.942471	0.675	0	5.08724	0.423937	6.57311	0.547759	0.3375	0.286157	0.0734705	0.497407	0.359628	0.369737	0.133215	0.680974	0.502953	0.300844	0.143325	1	26.4835	12.0379	702.601	5286.17	5988.77	1666.57	12538.8	14205.4	6	6.03794	1515.52	376.5	1892.02	750	1250	17347.4	1.42	24633.3	0.143325				0.0988419	27041.2
633	6.76785	0.563988	9.72883	0.810736	0.675	0	8.17837	0.681531	8.45064	0.70422	0.3375	0.460033	-0.0396708	0.64186	0.420362	0.475349	0.035949	0.740169	0.511298	0.246748	0.0909352	1	34.6194	15.7361	702.601	6910.13	7612.73	1666.57	16390.8	18057.4	6	9.73611	2443.76	376.5	2820.26	750	1250	22127.7	1.42	31421.3	0.0909352				0.104729	23312.7
634	7.6744	0.639533	11.1181	0.926509	0.675	0	5.63284	0.469403	8.34093	0.695078	0.3375	0.316847	0.0574188	0.526822	0.374266	0.469177	0.078108	0.773186	0.547285	0.286976	0.173019	1	34.144	15.52	702.601	6815.24	7517.84	1666.57	16165.8	17832.3	6	9.52002	2389.52	376.5	2766.02	750	1250	21848.4	1.42	31024.7	0.173019				0.0215105	22121.2
635	9.10777	0.758981	11.0403	0.920029	0.675	0	6.23773	0.519811	6.46328	0.538607	0.3375	0.350872	0.0807198	0.600531	0.431592	0.36356	0.12873	0.667337	0.492289	0.161048	0.0606972	1	26.0075	11.8216	702.601	5191.17	5893.77	1666.57	12313.5	13980	6	5.82161	1461.22	376.5	1837.72	750	1250	17067.8	1.42	24236.2	0.0606972				0.0752841	23673.4
636	8.0478	0.67065	9.50224	0.791854	0.675	0	5.00142	0.416785	7.84665	0.653887	0.3375	0.28133	0.0856793	0.502464	0.367009	0.441374	0.0465636	0.700451	0.487938	0.121204	0.120928	1	32.0021	14.5464	702.601	6387.71	7090.31	1666.57	15151.7	16818.2	6	8.54643	2145.15	376.5	2521.65	750	1250	20589.9	1.42	29237.6	0.120928				0.0963905	32546
637	6.39809	0.533174	10.2095	0.850795	0.675	0	6.32371	0.526976	6.20803	0.517336	0.3375	0.355709	0.00209175	0.529068	0.357801	0.349202	0.112542	0.629878	0.461744	0.317621	0.103943	1	24.9015	11.3189	702.601	4970.4	5673	1666.57	11789.8	13456.4	6	5.31885	1335.03	376.5	1711.53	750	1250	16417.9	1.42	23313.4	0.103943				0.102168	26980.7
638	6.81878	0.568231	8.55188	0.712657	0.675	0	6.21614	0.518012	5.15952	0.42996	0.3375	0.349658	0.016949	0.534961	0.366607	0.290223	0.0954101	0.52537	0.385633	0.144425	0.019026	1	20.3579	9.2536	702.601	4063.49	4766.09	1666.57	9638.61	11305.2	6	3.2536	816.653	376.5	1193.15	750	1250	13748.3	1.42	19522.6	0.019026				0.155168	24547.1
639	8.26983	0.689152	10.3618	0.863487	0.675	0	5.03916	0.41993	7.76056	0.646713	0.3375	0.283453	0.0908625	0.510793	0.374315	0.436531	0.0731613	0.719874	0.509693	0.174335	0.135377	1	31.6291	14.3769	702.601	6313.24	7015.84	1666.57	14975	16641.6	6	8.37685	2102.59	376.5	2479.09	750	1250	20370.7	1.42	28926.4	0.135377				-0.0371672	26454.3
640	8.39853	0.699878	12.5498	1.04582	0.675	0	4.45963	0.371636	6.24263	0.520219	0.3375	0.250854	0.110782	0.482418	0.361636	0.351148	0.177389	0.697608	0.528537	0.345938	0.166901	1	25.0514	11.387	702.601	5000.32	5702.92	1666.57	11860.8	13527.4	6	5.387	1352.14	376.5	1728.64	750	1250	16506	1.42	23438.5	0.166901				0.15418	29456.5
641	6.85503	0.571252	10.4565	0.871377	0.675	0	2.90831	0.24236	6.13522	0.511268	0.3375	0.163593	0.111001	0.353361	0.274594	0.345106	0.121537	0.632805	0.466643	0.300124	0.192049	1	24.586	11.1754	702.601	4907.42	5610.02	1666.57	11640.4	13307	6	5.17543	1299.03	376.5	1675.53	750	1250	16232.5	1.42	23050.2	0.192049				0.121331	28430.5
642	10.8225	0.901873	11.4191	0.951594	0.675	0	8.0799	0.673325	7.48879	0.624066	0.3375	0.454494	0.077135	0.75046	0.531629	0.421245	0.110541	0.734607	0.531785	0.0497208	0.000156026	1	30.4514	13.8416	702.601	6078.18	6780.78	1666.57	14417.5	16084	6	7.84157	1968.23	376.5	2344.73	750	1250	19678.8	1.42	27943.9	0.000156026				0.240478	23769.1
643	10.0338	0.836146	9.67268	0.806057	0.675	0	4.57177	0.380981	7.97208	0.66434	0.3375	0.257162	0.153618	0.534599	0.41078	0.448429	0.0478295	0.712169	0.496259	-0.0300893	0.0854785	1	32.5457	14.7935	702.601	6496.2	7198.8	1666.57	15409	17075.6	6	8.79349	2207.17	376.5	2583.67	750	1250	20909.2	1.42	29691.1	0.0854785				0.132018	31347.9
644	10.0386	0.836554	10.5918	0.882647	0.675	0	3.65352	0.30446	6.90607	0.575506	0.3375	0.205511	0.179581	0.484042	0.385092	0.388466	0.10366	0.679166	0.492126	0.0460929	0.107034	1	27.9263	12.6938	702.601	5574.16	6276.76	1666.57	13221.9	14888.5	6	6.69377	1680.14	376.5	2056.64	750	1250	18195.1	1.42	25837.1	0.107034				0.104963	31493.5
645	8.18438	0.682031	11.2109	0.934246	0.675	0	5.79695	0.483079	6.66615	0.555512	0.3375	0.326079	0.0671463	0.550226	0.393225	0.374971	0.127823	0.683335	0.502793	0.252214	0.109568	1	26.8866	12.2212	702.601	5366.64	6069.24	1666.57	12729.7	14396.3	6	6.2212	1561.52	376.5	1938.02	750	1250	17584.3	1.42	24969.7	0.109568				0.0216039	28416
646	10.3377	0.861478	13.7911	1.14926	0.675	0	4.89175	0.407645	6.55173	0.545977	0.3375	0.275161	0.153169	0.560814	0.428329	0.368535	0.203607	0.749584	0.572141	0.287778	0.143812	1	26.3908	11.9958	702.601	5267.67	5970.27	1666.57	12494.9	14161.5	6	5.99583	1504.95	376.5	1881.45	750	1250	17293	1.42	24556	0.143812				0.0504891	29865
647	8.44556	0.703796	12.4074	1.03395	0.675	0	4.64499	0.387083	6.05101	0.504251	0.3375	0.261281	0.106891	0.493973	0.368172	0.34037	0.178774	0.683026	0.519144	0.330156	0.150972	1	24.2211	11.0096	702.601	4834.58	5537.19	1666.57	11467.7	13134.2	6	5.00957	1257.4	376.5	1633.9	750	1250	16018.1	1.42	22745.7	0.150972				0.0850609	23990.5
648	8.39145	0.699288	11.2765	0.939712	0.675	0	5.63013	0.469178	6.98592	0.58216	0.3375	0.316695	0.0776621	0.54684	0.394357	0.392958	0.120674	0.702834	0.513632	0.240424	0.119275	1	28.2723	12.8511	702.601	5643.23	6345.83	1666.57	13385.8	15052.3	6	6.85106	1719.61	376.5	2096.11	750	1250	18398.4	1.42	26125.8	0.119275				0.100275	27093.7
649	9.90421	0.825351	10.8163	0.90136	0.675	0	4.66292	0.388577	5.72353	0.476961	0.3375	0.262289	0.147411	0.535988	0.409701	0.321948	0.143235	0.620196	0.465183	0.0760095	0.0554827	1	22.802	10.3645	702.601	4551.33	5253.93	1666.57	10795.8	12462.3	6	4.36452	1095.5	376.5	1472	750	1250	15184.3	1.42	21561.7	0.0554827				0.0949049	27215.8
650	7.82911	0.652426	11.837	0.986414	0.675	0	7.83228	0.65269	7.70514	0.642095	0.3375	0.440566	-8.91488e-05	0.652601	0.440477	0.433414	0.116207	0.758303	0.549622	0.333988	0.109145	1	31.389	14.2677	702.601	6265.31	6967.92	1666.57	14861.3	16527.9	6	8.26771	2075.2	376.5	2451.7	750	1250	20229.6	1.42	28726.1	0.109145				0.31056	28753.3
651	8.58398	0.715332	12.7998	1.06665	0.675	0	5.74519	0.478766	7.52142	0.626785	0.3375	0.323167	0.0798411	0.558607	0.403008	0.42308	0.148454	0.775239	0.571534	0.351317	0.168526	1	30.5928	13.9058	702.601	6106.41	6809.01	1666.57	14484.4	16151	6	7.90583	1984.36	376.5	2360.86	750	1250	19761.9	1.42	28061.8	0.168526				0.0709168	24939.5
652	10.1685	0.847378	12.5472	1.0456	0.675	0	4.93643	0.411369	6.47451	0.539542	0.3375	0.277674	0.147153	0.558522	0.424827	0.364191	0.170794	0.710336	0.534985	0.198221	0.110158	1	26.0562	11.8437	702.601	5200.88	5903.48	1666.57	12336.5	14003.1	6	5.84373	1466.78	376.5	1843.28	750	1250	17096.4	1.42	24276.8	0.110158				0.171452	28628.2
653	11.0284	0.919033	10.7189	0.893241	0.675	0	5.15381	0.429484	7.97811	0.664842	0.3375	0.289902	0.165223	0.594707	0.455125	0.448769	0.0770844	0.741927	0.525853	-0.0257925	0.0707284	1	32.5718	14.8054	702.601	6501.41	7204.01	1666.57	15421.4	17087.9	6	8.80537	2210.15	376.5	2586.65	750	1250	20924.6	1.42	29712.9	0.0707284				0.0635856	26260.8
654	7.8359	0.652992	10.8655	0.90546	0.675	0	6.28277	0.523564	5.99901	0.499917	0.3375	0.353406	0.0436818	0.567246	0.397088	0.337444	0.136871	0.636788	0.474315	0.252468	0.0772271	1	23.9957	10.9071	702.601	4789.6	5492.2	1666.57	11361	13027.5	6	4.90714	1231.69	376.5	1608.19	750	1250	15885.7	1.42	22557.7	0.0772271				0.217049	24935.5
655	10.4739	0.872827	10.6272	0.885604	0.675	0	5.6829	0.473575	8.1681	0.680675	0.3375	0.319663	0.134748	0.608322	0.454411	0.459456	0.0691635	0.749839	0.528619	0.0127771	0.0742086	1	33.3951	15.1796	702.601	6665.75	7368.35	1666.57	15811.2	17477.7	6	9.17959	2304.08	376.5	2680.58	750	1250	21408.3	1.42	30399.8	0.0742086				0.182826	26215.3
656	9.53715	0.794763	12.0642	1.00535	0.675	0	4.97186	0.414322	7.47324	0.62277	0.3375	0.279667	0.128399	0.542721	0.408066	0.42037	0.12912	0.751891	0.54949	0.210587	0.141424	1	30.3841	13.8109	702.601	6064.73	6767.33	1666.57	14385.6	16052.1	6	7.81093	1960.54	376.5	2337.04	750	1250	19639.2	1.42	27887.6	0.141424				0.234584	28608.4
657	4.72463	0.393719	11.5742	0.964514	0.675	0	7.21224	0.60102	6.00134	0.500112	0.3375	0.405689	-0.0699641	0.531056	0.335724	0.337575	0.156736	0.656847	0.494311	0.570795	0.158587	1	24.0058	10.9117	702.601	4791.62	5494.22	1666.57	11365.7	13032.3	6	4.91173	1232.84	376.5	1609.34	750	1250	15891.6	1.42	22566.1	0.158587				0.0909764	26162.4
658	9.42678	0.785565	9.75987	0.813322	0.675	0	2.54415	0.212013	5.62597	0.468831	0.3375	0.143109	0.193574	0.405587	0.336682	0.316461	0.116266	0.585097	0.432727	0.0277575	0.0960443	1	22.3792	10.1724	702.601	4466.95	5169.55	1666.57	10595.6	12262.2	6	4.17237	1047.26	376.5	1423.76	750	1250	14935.9	1.42	21209	0.0960443				0.166747	26511.4
659	10.1344	0.844531	10.6131	0.884427	0.675	0	5.46343	0.455286	7.13949	0.594957	0.3375	0.307318	0.13137	0.586656	0.438688	0.401596	0.0976962	0.692654	0.499292	0.0398961	0.0606041	1	28.9378	13.1535	702.601	5776.05	6478.65	1666.57	13700.8	15367.4	6	7.15354	1795.54	376.5	2172.04	750	1250	18789.4	1.42	26681	0.0606041				0.0490468	29236.8
660	8.50974	0.709145	11.7124	0.976031	0.675	0	5.15772	0.42981	6.60078	0.550065	0.3375	0.290122	0.0942754	0.524086	0.384397	0.371294	0.143763	0.693829	0.515058	0.266886	0.13066	1	26.6034	12.0925	702.601	5310.11	6012.71	1666.57	12595.6	14262.2	6	6.09246	1529.21	376.5	1905.71	750	1250	17417.9	1.42	24733.4	0.13066				0.101887	21259.3
661	11.0215	0.918458	11.3442	0.945351	0.675	0	4.31758	0.359798	6.84446	0.570372	0.3375	0.242864	0.188548	0.548346	0.431412	0.385001	0.126555	0.696927	0.511556	0.0268927	0.0801449	1	27.6593	12.5724	702.601	5520.87	6223.47	1666.57	13095.5	14762.1	6	6.57243	1649.68	376.5	2026.18	750	1250	18038.3	1.42	25614.4	0.0801449				0.215919	28352.6
662	8.66695	0.722246	12.0725	1.00605	0.675	0	4.40123	0.366769	8.24662	0.687218	0.3375	0.247569	0.119973	0.486743	0.367543	0.463872	0.107604	0.794823	0.571477	0.283799	0.203934	1	33.7354	15.3343	702.601	6733.66	7436.26	1666.57	15972.3	17638.8	6	9.33425	2342.9	376.5	2719.4	750	1250	21608.2	1.42	30683.7	0.203934				0.225883	32471.5
663	8.59279	0.716066	9.47315	0.78943	0.675	0	5.15143	0.429286	7.89726	0.658105	0.3375	0.289768	0.0967881	0.526074	0.386556	0.444221	0.0443221	0.702427	0.488543	0.073364	0.101987	1	32.2215	14.6461	702.601	6431.48	7134.08	1666.57	15255.5	16922.1	6	8.64612	2170.18	376.5	2546.68	750	1250	20718.7	1.42	29420.6	0.101987				0.0464333	26905.3
664	9.51103	0.792585	14.0065	1.16721	0.675	0	5.74964	0.479137	6.95902	0.579918	0.3375	0.323417	0.105789	0.584926	0.429206	0.391445	0.198211	0.778129	0.589656	0.374624	0.160449	1	28.1557	12.7981	702.601	5619.96	6322.56	1666.57	13330.6	14997.1	6	6.79807	1706.31	376.5	2082.81	750	1250	18329.9	1.42	26028.5	0.160449				0.146989	29027.4
665	7.14017	0.595014	11.9642	0.997017	0.675	0	6.36637	0.530531	7.91164	0.659303	0.3375	0.358108	0.0217632	0.552294	0.379871	0.44503	0.113978	0.773282	0.559008	0.402003	0.179137	1	32.2838	14.6744	702.601	6443.92	7146.52	1666.57	15285	16951.6	6	8.67444	2177.28	376.5	2553.78	750	1250	20755.4	1.42	29472.6	0.179137				0.0421191	29195.6
666	9.99696	0.83308	10.9015	0.908459	0.675	0	5.48064	0.45672	7.28266	0.606888	0.3375	0.308286	0.127021	0.583742	0.435307	0.40965	0.10178	0.708669	0.51143	0.0753798	0.0761225	1	29.5582	13.4355	702.601	5899.89	6602.49	1666.57	13994.6	15661.1	6	7.43554	1866.32	376.5	2242.82	750	1250	19154	1.42	27198.6	0.0761225				0.040072	19929
667	7.76017	0.646681	10.1609	0.846743	0.675	0	5.51778	0.459815	6.79504	0.566253	0.3375	0.310375	0.0630671	0.522882	0.373442	0.382221	0.0946654	0.660918	0.476886	0.200063	0.103444	1	27.4452	12.4751	702.601	5478.12	6180.72	1666.57	12994.1	14660.7	6	6.47507	1625.24	376.5	2001.74	750	1250	17912.4	1.42	25435.7	0.103444				0.164335	26921.9
668	7.59666	0.633055	13.3608	1.1134	0.675	0	5.60311	0.466926	5.91514	0.492928	0.3375	0.315175	0.0560687	0.522994	0.371243	0.332727	0.209409	0.702337	0.542135	0.480343	0.170892	1	23.6323	10.7419	702.601	4717.06	5419.66	1666.57	11188.9	12855.5	6	4.74194	1190.23	376.5	1566.73	750	1250	15672.2	1.42	22254.5	0.170892				0.206267	31559.5
669	7.9019	0.658492	11.7777	0.981478	0.675	0	4.46276	0.371897	7.10753	0.592294	0.3375	0.25103	0.0967258	0.468623	0.347756	0.399799	0.13135	0.723644	0.531148	0.322986	0.183392	1	28.7993	13.0906	702.601	5748.41	6451.01	1666.57	13635.3	15301.8	6	7.09059	1779.74	376.5	2156.24	750	1250	18708.1	1.42	26565.5	0.183392				0.105127	27679.3
670	9.00127	0.750106	11.8515	0.987629	0.675	0	7.74886	0.645739	6.72251	0.560209	0.3375	0.435874	0.0352238	0.680963	0.471097	0.378141	0.144254	0.704463	0.522395	0.237523	0.0512978	1	27.1309	12.3322	702.601	5415.39	6117.99	1666.57	12845.3	14511.9	6	6.33221	1589.39	376.5	1965.89	750	1250	17727.8	1.42	25173.4	0.0512978				0.103548	29915.8
671	8.11619	0.67635	12.0969	1.00807	0.675	0	4.0768	0.339733	7.31087	0.609239	0.3375	0.22932	0.113608	0.453341	0.342928	0.411237	0.134606	0.743845	0.545843	0.331722	0.202915	1	29.6804	13.4911	702.601	5924.29	6626.89	1666.57	14052.4	15719	6	7.49111	1880.27	376.5	2256.77	750	1250	19225.8	1.42	27300.6	0.202915				0.156662	25494.1
672	8.70687	0.725572	9.28501	0.773751	0.675	0	5.44339	0.453615	7.58944	0.632453	0.3375	0.30619	0.0917854	0.545401	0.397976	0.426906	0.0476879	0.680141	0.474594	0.0481786	0.0766181	1	30.8876	14.0398	702.601	6165.24	6867.84	1666.57	14624	16290.5	6	8.03981	2017.99	376.5	2394.49	750	1250	19935	1.42	28307.7	0.0766181				0.136536	31768.1
673	10.3095	0.859128	10.1066	0.842214	0.675	0	6.20257	0.516881	6.22482	0.518735	0.3375	0.348894	0.115508	0.632389	0.464403	0.350146	0.109174	0.627909	0.45932	-0.0169145	-0.00508291	1	24.9742	11.3519	702.601	4984.91	5687.51	1666.57	11824.2	13490.8	6	5.35191	1343.33	376.5	1719.83	750	1250	16460.6	1.42	23374.1	-0.00508291				0.112388	28464.9
674	7.77615	0.648012	11.6336	0.969465	0.675	0	2.75693	0.229744	7.36299	0.613582	0.3375	0.155077	0.141165	0.37091	0.296243	0.414168	0.12011	0.733693	0.534278	0.321453	0.238036	1	29.9063	13.5938	702.601	5969.37	6671.97	1666.57	14159.4	15825.9	6	7.59376	1906.03	376.5	2282.53	750	1250	19358.5	1.42	27489	0.238036				0.028952	24735.7
675	9.16363	0.763636	10.9593	0.913274	0.675	0	6.16471	0.513726	6.93904	0.578253	0.3375	0.346765	0.0843446	0.59807	0.431109	0.390321	0.113069	0.691323	0.50339	0.149638	0.0722809	1	28.0692	12.7587	702.601	5602.68	6305.28	1666.57	13289.6	14956.1	6	6.75871	1696.44	376.5	2072.94	750	1250	18279.1	1.42	25956.3	0.0722809				0.149653	25675.3
676	8.59123	0.715936	10.9061	0.908842	0.675	0	5.31855	0.443212	7.53759	0.628132	0.3375	0.299168	0.0920441	0.535256	0.391212	0.423989	0.0947396	0.722872	0.518729	0.192907	0.127517	1	30.6629	13.9377	702.601	6120.39	6822.99	1666.57	14517.6	16184.2	6	7.93768	1992.36	376.5	2368.86	750	1250	19803	1.42	28120.3	0.127517				0.13338	25558.2
677	10.0688	0.839068	8.62212	0.71851	0.675	0	6.46356	0.53863	7.7851	0.648759	0.3375	0.363575	0.101398	0.640028	0.464973	0.437912	0.0235411	0.6723	0.461453	-0.120557	-0.00351971	1	31.7354	14.4252	702.601	6334.47	7037.08	1666.57	15025.4	16692	6	8.4252	2114.73	376.5	2491.23	750	1250	20433.2	1.42	29015.1	-0.00351971				0.110373	23789.1
678	8.09709	0.674758	10.9181	0.909843	0.675	0	5.2394	0.436617	6.62221	0.551851	0.3375	0.294716	0.0803726	0.516989	0.375089	0.372499	0.120822	0.672673	0.493322	0.235086	0.118233	1	26.6963	12.1347	702.601	5328.64	6031.24	1666.57	12639.6	14306.1	6	6.13466	1539.8	376.5	1916.3	750	1250	17472.4	1.42	24810.8	0.118233				0.0774681	29071.1
679	7.11393	0.592827	11.3441	0.94534	0.675	0	6.06041	0.505034	8.45174	0.704312	0.3375	0.340898	0.0296302	0.534664	0.370528	0.47541	0.0813471	0.785659	0.556758	0.352513	0.186229	1	34.6242	15.7383	702.601	6911.08	7613.68	1666.57	16393.1	18059.7	6	9.73828	2444.31	376.5	2820.81	750	1250	22130.5	1.42	31425.3	0.186229				0.122842	23029.5
680	7.58092	0.631743	10.3212	0.860097	0.675	0	3.99602	0.333002	6.20032	0.516694	0.3375	0.224776	0.100825	0.433827	0.325601	0.348768	0.115899	0.632592	0.464667	0.228354	0.139066	1	24.8681	11.3037	702.601	4963.73	5666.33	1666.57	11774	13440.6	6	5.30367	1331.22	376.5	1707.72	750	1250	16398.3	1.42	23285.6	0.139066				0.0275333	31398.4
681	10.4595	0.871621	8.10309	0.675257	0.675	0	5.70267	0.475222	7.36203	0.613503	0.3375	0.320775	0.133785	0.609007	0.45456	0.414114	0.0208422	0.634345	0.434957	-0.196364	-0.0196031	1	29.9021	13.5919	702.601	5968.54	6671.14	1666.57	14157.4	15824	6	7.59188	1905.56	376.5	2282.06	750	1250	19356	1.42	27485.6	-0.0196031				0.0101771	27034.6
682	10.6237	0.885306	10.1021	0.841846	0.675	0	3.65142	0.304285	7.83907	0.653256	0.3375	0.205392	0.196094	0.500379	0.401487	0.440948	0.0636489	0.716905	0.504597	-0.0434602	0.10311	1	31.9693	14.5315	702.601	6381.16	7083.76	1666.57	15136.1	16802.7	6	8.53151	2141.41	376.5	2517.91	750	1250	20570.6	1.42	29210.3	0.10311				0.102203	24367.5
683	8.40279	0.700233	10.7841	0.898675	0.675	0	4.48107	0.373422	7.9832	0.665266	0.3375	0.25206	0.110299	0.483721	0.362359	0.449055	0.0787754	0.744042	0.52783	0.198442	0.165472	1	32.5939	14.8154	702.601	6505.82	7208.42	1666.57	15431.8	17098.4	6	8.81539	2212.66	376.5	2589.16	750	1250	20937.6	1.42	29731.3	0.165472				0.0305248	27285
684	6.47038	0.539198	11.1627	0.930222	0.675	0	6.66241	0.555201	6.50343	0.541952	0.3375	0.374761	-0.00540092	0.5498	0.36936	0.365818	0.131041	0.672993	0.496859	0.391024	0.127499	1	26.1815	11.9007	702.601	5225.9	5928.5	1666.57	12395.8	14062.4	6	5.90069	1481.07	376.5	1857.57	750	1250	17170	1.42	24381.4	0.127499				0.260512	27401.9
685	8.24321	0.686934	8.85206	0.737671	0.675	0	6.60086	0.550071	6.71281	0.559401	0.3375	0.371298	0.0461913	0.596263	0.417489	0.377595	0.0601664	0.619567	0.437762	0.0507371	0.0202725	1	27.0888	12.3131	702.601	5407	6109.6	1666.57	12825.4	14492	6	6.31311	1584.59	376.5	1961.09	750	1250	17703.1	1.42	25138.4	0.0202725				0.113006	22825.7
686	11.0175	0.918127	11.0409	0.920074	0.675	0	4.5229	0.376908	7.16892	0.59741	0.3375	0.254413	0.182661	0.55957	0.437074	0.403252	0.108899	0.706309	0.512151	0.00194725	0.0750766	1	29.0653	13.2115	702.601	5801.51	6504.11	1666.57	13761.2	15427.8	6	7.21151	1810.09	376.5	2186.59	750	1250	18864.4	1.42	26787.4	0.0750766				0.18863	28894.9
687	8.60558	0.717131	11.1653	0.930446	0.675	0	9.1032	0.7586	6.5744	0.547867	0.3375	0.512055	-0.0139956	0.744604	0.498059	0.36981	0.12912	0.676987	0.49893	0.213314	0.000871168	1	26.4891	12.0405	702.601	5287.28	5989.89	1666.57	12541.5	14208	6	6.04049	1516.16	376.5	1892.66	750	1250	17350.7	1.42	24638	0.000871168				0.12753	30117.6
688	10.482	0.873499	11.1386	0.928219	0.675	0	6.45946	0.538288	8.90133	0.741778	0.3375	0.363345	0.113134	0.651422	0.476478	0.5007	0.0629238	0.804702	0.563624	0.0547196	0.0871456	1	36.5725	16.6238	702.601	7299.95	8002.55	1666.57	17315.5	18982.1	6	10.6238	2666.58	376.5	3043.08	750	1250	23275.2	1.42	33050.7	0.0871456				0.19125	27407
689	10.9707	0.914221	10.8722	0.906015	0.675	0	5.4163	0.451358	6.72129	0.560108	0.3375	0.304667	0.156216	0.607574	0.460883	0.378073	0.116744	0.676851	0.494816	-0.00820649	0.0339333	1	27.1256	12.3298	702.601	5414.34	6116.94	1666.57	12842.8	14509.4	6	6.32982	1588.78	376.5	1965.28	750	1250	17724.7	1.42	25169	0.0339333				0.264201	28988.8
690	11.2653	0.938772	11.635	0.969586	0.675	0	4.6574	0.388117	6.47686	0.539739	0.3375	0.261979	0.185846	0.573963	0.447825	0.364324	0.145074	0.684812	0.509397	0.0308145	0.0615723	1	26.0664	11.8484	702.601	5202.92	5905.52	1666.57	12341.3	14007.9	6	5.84837	1467.94	376.5	1844.44	750	1250	17102.4	1.42	24285.3	0.0615723				0.135968	33409.6
691	7.81867	0.651556	10.9416	0.911803	0.675	0	4.06717	0.338931	7.51949	0.626624	0.3375	0.228778	0.105511	0.444442	0.334289	0.422971	0.0962477	0.722872	0.519219	0.260247	0.18493	1	30.5845	13.902	702.601	6104.74	6807.34	1666.57	14480.5	16147	6	7.90203	1983.41	376.5	2359.91	750	1250	19756.9	1.42	28054.8	0.18493				0.163183	28927.7
692	7.79498	0.649581	8.62428	0.71869	0.675	0	5.87605	0.489671	7.09157	0.590964	0.3375	0.330528	0.0539699	0.543641	0.384498	0.398901	0.0431074	0.634072	0.442008	0.0691083	0.0575106	1	28.7301	13.0592	702.601	5734.61	6437.21	1666.57	13602.5	15269.1	6	7.05915	1771.85	376.5	2148.35	750	1250	18667.4	1.42	26507.7	0.0575106				0.157358	28387.3
693	8.25901	0.688251	11.1682	0.93068	0.675	0	4.61635	0.384696	7.38003	0.615002	0.3375	0.25967	0.10245	0.487146	0.362119	0.415126	0.106541	0.721544	0.521668	0.24243	0.159548	1	29.9801	13.6273	702.601	5984.11	6686.71	1666.57	14194.3	15860.9	6	7.62732	1914.46	376.5	2290.96	750	1250	19401.8	1.42	27550.6	0.159548				0.15177	28367.7
694	9.4951	0.791258	11.7111	0.975922	0.675	0	6.76587	0.563822	6.49038	0.540865	0.3375	0.38058	0.0767595	0.640582	0.45734	0.365084	0.146832	0.687697	0.511916	0.184664	0.0545761	1	26.125	11.875	702.601	5214.61	5917.21	1666.57	12369.1	14035.7	6	5.87499	1474.62	376.5	1851.12	750	1250	17136.8	1.42	24334.2	0.0545761				0.199659	21828
695	8.02667	0.668889	10.573	0.881086	0.675	0	5.99746	0.499789	6.24566	0.520472	0.3375	0.337357	0.0570714	0.55686	0.394429	0.351318	0.121707	0.642179	0.473026	0.212197	0.0785968	1	25.0645	11.393	702.601	5002.94	5705.54	1666.57	11867	13533.6	6	5.39296	1353.63	376.5	1730.13	750	1250	16513.7	1.42	23449.5	0.0785968				0.0645553	24880
696	6.81858	0.568215	10.5879	0.882324	0.675	0	8.48261	0.706884	6.96752	0.580626	0.3375	0.477147	-0.0468006	0.660083	0.430346	0.391923	0.101823	0.682449	0.493746	0.314109	0.0633999	1	28.1926	12.8148	702.601	5627.31	6329.91	1666.57	13348	15014.6	6	6.8148	1710.52	376.5	2087.02	750	1250	18351.6	1.42	26059.2	0.0633999				0.0914653	28313.4
697	6.95768	0.579806	11.8101	0.984171	0.675	0	5.20321	0.433601	7.03019	0.585849	0.3375	0.292681	0.0493443	0.482945	0.342025	0.395448	0.134434	0.720283	0.529882	0.404365	0.187857	1	28.4642	12.9383	702.601	5681.52	6384.12	1666.57	13476.6	15143.2	6	6.93826	1741.5	376.5	2118	750	1250	18511.2	1.42	26285.8	0.187857				0.0471432	21178.5
698	9.36465	0.780387	9.92171	0.826809	0.675	0	6.22968	0.51914	7.37146	0.614289	0.3375	0.350419	0.0881709	0.607311	0.43859	0.414645	0.0717257	0.686014	0.486371	0.046422	0.0477801	1	29.943	13.6105	702.601	5976.7	6679.3	1666.57	14176.8	15843.3	6	7.61046	1910.23	376.5	2286.73	750	1250	19380	1.42	27519.7	0.0477801				0.111712	26420.1
699	9.14714	0.762262	11.9671	0.997261	0.675	0	5.89357	0.491131	6.00713	0.500594	0.3375	0.331513	0.0915066	0.582638	0.42302	0.337901	0.167625	0.66822	0.505526	0.234999	0.0825062	1	24.0309	10.9231	702.601	4796.63	5499.23	1666.57	11377.6	13044.2	6	4.92314	1235.71	376.5	1612.21	750	1250	15906.4	1.42	22587.1	0.0825062				0.150662	28135.3
700	7.924	0.660334	13.3566	1.11305	0.675	0	4.67518	0.389598	6.66249	0.555208	0.3375	0.262979	0.0913732	0.480971	0.354352	0.374765	0.188273	0.743481	0.563038	0.45272	0.208686	1	26.8708	12.214	702.601	5363.48	6066.08	1666.57	12722.2	14388.8	6	6.214	1559.71	376.5	1936.21	750	1250	17575	1.42	24956.5	0.208686				0.0660336	30838
701	7.13041	0.594201	12.8395	1.06996	0.675	0	5.43383	0.452819	7.64747	0.637289	0.3375	0.305653	0.0477163	0.500535	0.353369	0.43017	0.146026	0.783314	0.576196	0.475757	0.222826	1	31.139	14.1541	702.601	6215.43	6918.03	1666.57	14743	16409.6	6	8.1541	2046.68	376.5	2423.18	750	1250	20082.8	1.42	28517.5	0.222826				0.0255499	23690.3
702	8.01191	0.667659	11.2765	0.939711	0.675	0	4.63386	0.386155	5.81458	0.484548	0.3375	0.260655	0.0950075	0.481163	0.355662	0.32707	0.153617	0.638165	0.480687	0.272052	0.125025	1	23.1965	10.5439	702.601	4630.08	5332.68	1666.57	10982.6	12649.1	6	4.54386	1140.51	376.5	1517.01	750	1250	15416.1	1.42	21890.9	0.125025				0.178824	28059.9
703	7.82356	0.651963	11.8262	0.985519	0.675	0	4.33887	0.361573	9.54922	0.795768	0.3375	0.244062	0.0980068	0.45958	0.342068	0.537143	0.0640411	0.859809	0.601184	0.333556	0.259116	1	39.3799	17.9	702.601	7860.33	8562.93	1666.57	18644.7	20311.3	6	11.9	2986.89	376.5	3363.39	750	1250	24924.7	1.42	35393.1	0.259116				0.0535975	21048.7
704	7.75716	0.64643	11.0538	0.921152	0.675	0	6.10016	0.508347	7.60632	0.63386	0.3375	0.343134	0.046603	0.55495	0.389737	0.427855	0.096961	0.730821	0.524816	0.274722	0.135079	1	30.9607	14.0731	702.601	6179.84	6882.44	1666.57	14658.6	16325.2	6	8.07305	2026.34	376.5	2402.84	750	1250	19978	1.42	28368.8	0.135079				0.0267471	23508.9
705	8.83271	0.736059	9.81836	0.818196	0.675	0	4.22707	0.352256	5.38856	0.449047	0.3375	0.237773	0.129534	0.48179	0.367306	0.303107	0.124588	0.573635	0.427695	0.0821372	0.0603882	1	21.3504	9.70474	702.601	4261.6	4964.2	1666.57	10108.5	11775.1	6	3.70474	929.891	376.5	1306.39	750	1250	14331.5	1.42	20350.7	0.0603882				0.0409046	24791.4
706	5.30771	0.442309	9.75071	0.812559	0.675	0	3.34893	0.279077	6.41781	0.534818	0.3375	0.188377	0.0550908	0.334168	0.243468	0.361002	0.0937376	0.628555	0.45474	0.37025	0.211272	1	25.8105	11.7321	702.601	5151.85	5854.45	1666.57	12220.2	13886.8	6	5.73206	1438.75	376.5	1815.25	750	1250	16952	1.42	24071.9	0.211272				0.191581	26651.1
707	10.5272	0.877263	11.7516	0.979296	0.675	0	6.85204	0.571003	6.07806	0.506505	0.3375	0.385427	0.103363	0.674366	0.48879	0.341891	0.159567	0.666072	0.501458	0.102034	0.0126683	1	24.3383	11.0628	702.601	4857.98	5560.58	1666.57	11523.1	13189.7	6	5.06285	1270.78	376.5	1647.28	750	1250	16087	1.42	22843.5	0.0126683				-0.00560035	20360.3
708	7.63505	0.636254	11.6674	0.972279	0.675	0	5.91472	0.492893	7.01677	0.584731	0.3375	0.332703	0.0483843	0.541278	0.381087	0.394693	0.130798	0.715528	0.525491	0.336025	0.144404	1	28.406	12.9118	702.601	5669.91	6372.51	1666.57	13449	15115.6	6	6.91182	1734.87	376.5	2111.37	750	1250	18477	1.42	26237.3	0.144404				0.0934367	23586.8
709	9.87754	0.823128	10.9752	0.9146	0.675	0	7.27148	0.605957	6.59983	0.549986	0.3375	0.409021	0.0732954	0.679252	0.482316	0.37124	0.123057	0.673043	0.494298	0.0914719	0.0119815	1	26.5993	12.0906	702.601	5309.28	6011.88	1666.57	12593.6	14260.2	6	6.09057	1528.73	376.5	1905.23	750	1250	17415.4	1.42	24729.9	0.0119815				0.0790777	28501.6
710	8.98713	0.748928	10.4722	0.872681	0.675	0	3.59606	0.299672	7.66681	0.638901	0.3375	0.202279	0.151624	0.451296	0.353902	0.431258	0.0789006	0.717802	0.510159	0.123753	0.156256	1	31.2229	14.1922	702.601	6232.16	6934.76	1666.57	14782.7	16449.3	6	8.19221	2056.24	376.5	2432.74	750	1250	20132	1.42	28587.5	0.156256				0.116829	23126.1
711	10.1203	0.843358	10.3129	0.859411	0.675	0	4.20769	0.350641	8.30541	0.692118	0.3375	0.236683	0.166292	0.516933	0.402975	0.467179	0.0564616	0.748579	0.523641	0.0160529	0.120666	1	33.9901	15.4501	702.601	6784.51	7487.11	1666.57	16092.9	17759.5	6	9.45005	2371.96	376.5	2748.46	750	1250	21757.9	1.42	30896.2	0.120666				0.0448062	20926.8
712	7.21223	0.601019	11.4936	0.957803	0.675	0	5.27214	0.439345	6.14182	0.511818	0.3375	0.296558	0.0545651	0.49391	0.351123	0.345477	0.15052	0.662338	0.495997	0.356783	0.144874	1	24.6146	11.1884	702.601	4913.13	5615.73	1666.57	11654	13320.5	6	5.18843	1302.3	376.5	1678.8	750	1250	16249.3	1.42	23074	0.144874				0.0972013	30769.3
713	9.38023	0.781686	11.1115	0.92596	0.675	0	5.31876	0.44323	7.77658	0.648048	0.3375	0.29918	0.114229	0.557459	0.413409	0.437433	0.0937953	0.741844	0.531228	0.144275	0.117819	1	31.6985	14.4084	702.601	6327.1	7029.7	1666.57	15007.9	16674.5	6	8.40841	2110.51	376.5	2487.01	750	1250	20411.5	1.42	28984.3	0.117819				0.126022	23087.5
714	7.60281	0.633567	11.6165	0.968044	0.675	0	6.59469	0.549557	7.72307	0.643589	0.3375	0.370951	0.0283533	0.577911	0.399305	0.434423	0.109503	0.753093	0.543926	0.334476	0.144622	1	31.4667	14.303	702.601	6280.82	6983.42	1666.57	14898.1	16564.7	6	8.30302	2084.06	376.5	2460.56	750	1250	20275.3	1.42	28790.9	0.144622				0.12013	26195.7
715	8.96114	0.746762	8.18719	0.682266	0.675	0	8.06648	0.672207	7.76996	0.647497	0.3375	0.45374	0.0251623	0.697369	0.478902	0.437061	0.0117344	0.659231	0.448795	-0.064496	-0.0301069	1	31.6698	14.3954	702.601	6321.38	7023.98	1666.57	14994.3	16660.9	6	8.39538	2107.24	376.5	2483.74	750	1250	20394.6	1.42	28960.4	-0.0301069				0.0866678	21339.6
716	9.30767	0.775639	9.78123	0.815102	0.675	0	5.77948	0.481624	7.78146	0.648455	0.3375	0.325096	0.0992302	0.580854	0.424326	0.437707	0.0562436	0.704698	0.49395	0.0394633	0.0696243	1	31.7196	14.418	702.601	6331.32	7033.92	1666.57	15017.9	16684.5	6	8.41802	2112.92	376.5	2489.42	750	1250	20423.9	1.42	29001.9	0.0696243				0.195472	26941.7
717	11.0819	0.923489	8.6275	0.718958	0.675	0	5.91237	0.492697	8.13397	0.67783	0.3375	0.332571	0.145392	0.638089	0.477963	0.457536	0.0138806	0.691711	0.471416	-0.204531	-0.00654677	1	33.2472	15.1124	702.601	6636.22	7338.82	1666.57	15741.1	17407.7	6	9.11236	2287.2	376.5	2663.7	750	1250	21321.4	1.42	30276.4	-0.00654677				0.218325	27126.2
718	6.76568	0.563807	8.1339	0.677825	0.675	0	5.59402	0.466168	6.36399	0.530333	0.3375	0.314664	0.032953	0.499121	0.347617	0.357975	0.0497786	0.580111	0.407753	0.114018	0.0601366	1	25.5773	11.626	702.601	5105.29	5807.89	1666.57	12109.8	13776.3	6	5.62605	1412.14	376.5	1788.64	750	1250	16815	1.42	23877.3	0.0601366				0.131234	26786.4
719	8.74303	0.728586	7.58528	0.632107	0.675	0	4.46161	0.371801	6.58328	0.548606	0.3375	0.250966	0.120415	0.492216	0.37138	0.370309	0.0281814	0.576788	0.398491	-0.0964788	0.0271103	1	26.5275	12.058	702.601	5294.96	5997.56	1666.57	12559.7	14226.2	6	6.05797	1520.55	376.5	1897.05	750	1250	17373.3	1.42	24670.1	0.0271103				0.0140449	19716.4
720	6.47934	0.539945	9.33603	0.778002	0.675	0	6.92764	0.577303	5.90071	0.491726	0.3375	0.38968	-0.0126084	0.564695	0.377071	0.331915	0.0966183	0.588344	0.428533	0.238057	0.051462	1	23.5697	10.7135	702.601	4704.58	5407.18	1666.57	11159.3	12825.8	6	4.71352	1183.09	376.5	1559.59	750	1250	15635.4	1.42	22202.3	0.051462				0.0541443	25818.3
721	7.84107	0.653422	11.3582	0.946519	0.675	0	5.91973	0.493311	6.5635	0.546959	0.3375	0.332985	0.0540377	0.547348	0.387022	0.369197	0.134851	0.68181	0.504049	0.293096	0.117026	1	26.4418	12.019	702.601	5277.86	5980.46	1666.57	12519.1	14185.7	6	6.01902	1510.77	376.5	1887.27	750	1250	17322.9	1.42	24598.6	0.117026				-0.0147726	30162.9
722	11.571	0.964248	9.75569	0.812975	0.675	0	6.2992	0.524933	7.45679	0.621399	0.3375	0.35433	0.148269	0.673202	0.502599	0.419445	0.0646566	0.686056	0.484101	-0.151274	-0.0184975	1	30.3128	13.7785	702.601	6050.5	6753.1	1666.57	14351.8	16018.4	6	7.77853	1952.41	376.5	2328.91	750	1250	19597.3	1.42	27828.2	-0.0184975				0.103214	28367.2
723	10.135	0.844581	8.91947	0.743289	0.675	0	7.24727	0.603939	6.99502	0.582918	0.3375	0.407659	0.0812166	0.685156	0.488876	0.39347	0.0541252	0.637043	0.447595	-0.101292	-0.0412808	1	28.3117	12.869	702.601	5651.09	6353.69	1666.57	13404.4	15071	6	6.86897	1724.11	376.5	2100.61	750	1250	18421.6	1.42	26158.7	-0.0412808				0.178157	28438.7
724	9.94902	0.829085	7.77546	0.647955	0.675	0	5.16358	0.430298	7.40749	0.617291	0.3375	0.290451	0.134591	0.564889	0.425042	0.416671	0.0103493	0.62764	0.427021	-0.18113	0.00197872	1	30.0991	13.6814	702.601	6007.86	6710.46	1666.57	14250.7	15917.2	6	7.68142	1928.04	376.5	2304.54	750	1250	19471.8	1.42	27649.9	0.00197872				0.258221	28650.6
725	8.67358	0.722798	8.61935	0.718279	0.675	0	5.89274	0.491062	7.47643	0.623036	0.3375	0.331467	0.078211	0.569273	0.409678	0.420549	0.0321446	0.655181	0.452694	-0.00451904	0.0430161	1	30.3979	13.8172	702.601	6067.49	6770.09	1666.57	14392.1	16058.7	6	7.81722	1962.12	376.5	2338.62	750	1250	19647.3	1.42	27899.2	0.0430161				0.118915	31164.5
726	10.4079	0.867328	11.642	0.97017	0.675	0	5.45497	0.45458	6.42995	0.535829	0.3375	0.306842	0.139302	0.593883	0.446144	0.361685	0.14659	0.682419	0.508275	0.102842	0.0621305	1	25.8631	11.756	702.601	5162.34	5864.94	1666.57	12245.1	13911.7	6	5.75596	1444.75	376.5	1821.25	750	1250	16982.9	1.42	24115.7	0.0621305				0.0376834	20332.1
727	8.48218	0.706848	10.6296	0.885799	0.675	0	4.65608	0.388007	6.92106	0.576755	0.3375	0.261905	0.107609	0.495616	0.369514	0.389309	0.104303	0.681057	0.493612	0.178951	0.124098	1	27.9912	12.7233	702.601	5587.12	6289.72	1666.57	13252.7	14919.2	6	6.72329	1687.55	376.5	2064.05	750	1250	18233.3	1.42	25891.3	0.124098				0.142298	25942
728	9.32895	0.777413	11.5711	0.964255	0.675	0	4.98125	0.415104	6.8769	0.573075	0.3375	0.280195	0.122279	0.537383	0.402474	0.386826	0.132023	0.705098	0.518849	0.186842	0.116375	1	27.7999	12.6363	702.601	5548.93	6251.53	1666.57	13162.1	14828.6	6	6.63632	1665.72	376.5	2042.22	750	1250	18120.9	1.42	25731.6	0.116375				0.0512719	23173
729	8.70529	0.725441	11.9685	0.997378	0.675	0	5.96661	0.497218	7.48967	0.624139	0.3375	0.335622	0.0770254	0.574243	0.412647	0.421294	0.125968	0.750107	0.547262	0.271937	0.134614	1	30.4552	13.8433	702.601	6078.94	6781.54	1666.57	14419.3	16085.8	6	7.84328	1968.66	376.5	2345.16	750	1250	19681	1.42	27947	0.134614				0.052811	26236.1
730	8.62376	0.718646	10.6054	0.883786	0.675	0	5.58691	0.465576	6.77036	0.564197	0.3375	0.314264	0.0854113	0.550987	0.399675	0.380833	0.107861	0.672058	0.488694	0.16514	0.0890194	1	27.3382	12.4265	702.601	5456.78	6159.38	1666.57	12943.5	14610.1	6	6.42647	1613.04	376.5	1989.54	750	1250	17849.6	1.42	25346.5	0.0890194				0.0616302	27566.3
731	7.59077	0.632564	11.0836	0.923631	0.675	0	4.5624	0.3802	8.53682	0.711401	0.3375	0.256635	0.0851729	0.465373	0.341808	0.480196	0.0716277	0.783029	0.551824	0.291068	0.210016	1	34.9929	15.9058	702.601	6984.66	7687.26	1666.57	16567.6	18234.2	6	9.90585	2486.37	376.5	2862.87	750	1250	22347.1	1.42	31732.9	0.210016				0.102247	31723.7
732	8.67298	0.722749	10.1478	0.845652	0.675	0	6.53143	0.544286	6.5435	0.545292	0.3375	0.367393	0.0602313	0.604517	0.427624	0.368072	0.101372	0.646663	0.469443	0.122903	0.0418193	1	26.3552	11.9796	702.601	5260.56	5963.16	1666.57	12478.1	14144.6	6	5.97962	1500.88	376.5	1877.38	750	1250	17272	1.42	24526.3	0.0418193				-0.0165424	28091.1
733	8.42598	0.702165	12.5733	1.04777	0.675	0	5.17462	0.431219	8.08565	0.673804	0.3375	0.291073	0.0914445	0.522663	0.382517	0.454818	0.126215	0.800019	0.581032	0.345608	0.198515	1	33.0378	15.0172	702.601	6594.43	7297.03	1666.57	15642	17308.6	6	9.01719	2263.31	376.5	2639.81	750	1250	21198.4	1.42	30101.7	0.198515				0.150327	28980.4
734	10.0522	0.837684	11.5435	0.961957	0.675	0	5.3609	0.446742	7.68957	0.640797	0.3375	0.301551	0.131943	0.578685	0.433494	0.432538	0.108391	0.749189	0.54093	0.124273	0.107436	1	31.3215	14.237	702.601	6251.84	6954.44	1666.57	14829.4	16496	6	8.23703	2067.49	376.5	2443.99	750	1250	20190	1.42	28669.7	0.107436				0.137043	24447.6
735	7.5123	0.626025	9.49754	0.791462	0.675	0	7.16241	0.596868	7.8723	0.656025	0.3375	0.402886	0.00984048	0.606708	0.412726	0.442817	0.0457098	0.701735	0.488527	0.165437	0.0758007	1	32.1133	14.597	702.601	6409.9	7112.5	1666.57	15204.3	16870.9	6	8.59696	2157.84	376.5	2534.34	750	1250	20655.2	1.42	29330.4	0.0758007				0.191259	30120.9
736	7.16356	0.596963	12.4539	1.03782	0.675	0	4.91502	0.409585	7.55914	0.629928	0.3375	0.27647	0.06324	0.472825	0.33971	0.425201	0.137664	0.767592	0.562865	0.440858	0.223155	1	30.7563	13.9801	702.601	6139.03	6841.63	1666.57	14561.8	16228.4	6	7.98012	2003.01	376.5	2379.51	750	1250	19857.9	1.42	28198.2	0.223155				0.167046	27989.3
737	6.97094	0.580912	12.2972	1.02477	0.675	0	5.63648	0.469706	6.96573	0.580477	0.3375	0.317052	0.0375319	0.507238	0.354584	0.391822	0.149949	0.730426	0.541771	0.443858	0.187187	1	28.1848	12.8113	702.601	5625.76	6328.36	1666.57	13344.3	15010.9	6	6.81129	1709.63	376.5	2086.13	750	1250	18347	1.42	26052.8	0.187187				0.0846393	26964.7
738	8.26025	0.688354	12.1785	1.01488	0.675	0	4.08188	0.340157	5.98151	0.498459	0.3375	0.229606	0.117516	0.457673	0.347122	0.33646	0.174291	0.67275	0.510751	0.326524	0.163629	1	23.9199	10.8727	702.601	4774.46	5477.07	1666.57	11325	12991.6	6	4.87267	1223.04	376.5	1599.54	750	1250	15841.2	1.42	22494.4	0.163629				0.166336	25347.4
739	7.93722	0.661435	10.2599	0.854995	0.675	0	5.71592	0.476326	7.51805	0.626504	0.3375	0.32152	0.0624743	0.538801	0.383995	0.42289	0.0771158	0.70362	0.500006	0.19356	0.116011	1	30.5782	13.8992	702.601	6103.49	6806.09	1666.57	14477.5	16144.1	6	7.89918	1982.69	376.5	2359.19	750	1250	19753.3	1.42	28049.6	0.116011				0.0136491	22299.3
740	10.734	0.894497	9.04335	0.753612	0.675	0	6.28976	0.524146	6.88117	0.573431	0.3375	0.353799	0.124993	0.64914	0.478792	0.387066	0.0608112	0.634242	0.447877	-0.140884	-0.0309149	1	27.8184	12.6447	702.601	5552.63	6255.23	1666.57	13170.8	14837.4	6	6.64473	1667.83	376.5	2044.33	750	1250	18131.7	1.42	25747.1	-0.0309149				0.0394007	23582.6
741	9.93175	0.827646	9.55784	0.796486	0.675	0	5.63017	0.46918	5.57976	0.46498	0.3375	0.316697	0.120982	0.590163	0.437679	0.313861	0.111883	0.576863	0.425745	-0.0311598	-0.0119342	1	22.1789	10.0813	702.601	4426.97	5129.57	1666.57	10500.8	12167.4	6	4.08134	1024.42	376.5	1400.92	750	1250	14818.3	1.42	21042	-0.0119342				0.10648	23933.6
742	8.40709	0.700591	10.7891	0.899095	0.675	0	5.65097	0.470914	6.76269	0.563558	0.3375	0.317867	0.0775157	0.54843	0.395383	0.380401	0.113244	0.676801	0.493645	0.198504	0.0982623	1	27.305	12.4114	702.601	5450.15	6152.75	1666.57	12927.8	14594.3	6	6.41136	1609.25	376.5	1985.75	750	1250	17830.1	1.42	25318.7	0.0982623				-0.00539665	30015.2
743	9.38488	0.782073	11.3671	0.94726	0.675	0	5.47755	0.456463	6.80153	0.566794	0.3375	0.308112	0.109894	0.566356	0.418006	0.382586	0.128407	0.695201	0.510993	0.165187	0.0929876	1	27.4733	12.4879	702.601	5483.74	6186.34	1666.57	13007.4	14674	6	6.48787	1628.45	376.5	2004.95	750	1250	17929	1.42	25459.1	0.0929876				0.156704	27543.4
744	7.26221	0.605184	9.69062	0.807552	0.675	0	4.59149	0.382624	6.35334	0.529445	0.3375	0.258271	0.0751141	0.457738	0.333385	0.357375	0.0938611	0.623306	0.451236	0.202368	0.117851	1	25.5311	11.6051	702.601	5096.07	5798.68	1666.57	12087.9	13754.5	6	5.60505	1406.87	376.5	1783.37	750	1250	16787.8	1.42	23838.7	0.117851				0.0692494	27872
745	8.47693	0.706411	12.6574	1.05479	0.675	0	4.69063	0.390886	6.66257	0.555214	0.3375	0.263848	0.10649	0.497376	0.370338	0.374769	0.168606	0.723819	0.543375	0.348375	0.173037	1	26.8711	12.2141	702.601	5363.54	6066.14	1666.57	12722.3	14388.9	6	6.21415	1559.75	376.5	1936.25	750	1250	17575.2	1.42	24956.7	0.173037				0.137308	25342.3
746	6.5106	0.54255	11.527	0.96058	0.675	0	4.56304	0.380253	7.81434	0.651195	0.3375	0.256671	0.0547752	0.435028	0.311446	0.439557	0.104417	0.755613	0.543974	0.41803	0.232528	1	31.8622	14.4828	702.601	6359.76	7062.37	1666.57	15085.4	16752	6	8.4828	2129.18	376.5	2505.68	750	1250	20507.6	1.42	29120.8	0.232528				0.0925727	23550.9
747	9.39566	0.782972	9.22638	0.768865	0.675	0	5.91826	0.493189	7.32864	0.61072	0.3375	0.332902	0.0978017	0.59099	0.430704	0.412236	0.0533739	0.664094	0.46561	-0.0141066	0.0349059	1	29.7574	13.5261	702.601	5939.66	6642.26	1666.57	14088.9	15755.5	6	7.52611	1889.05	376.5	2265.55	750	1250	19271	1.42	27364.8	0.0349059				0.00657949	24701.9
748	9.4228	0.785234	10.409	0.86742	0.675	0	5.53302	0.461085	6.91378	0.576149	0.3375	0.311232	0.1094	0.570485	0.420632	0.3889	0.0983043	0.674453	0.487205	0.0821868	0.0665721	1	27.9597	12.709	702.601	5580.83	6283.43	1666.57	13237.7	14904.3	6	6.70897	1683.95	376.5	2060.45	750	1250	18214.8	1.42	25865	0.0665721				0.0162005	24316.1
749	6.85626	0.571355	10.9785	0.914875	0.675	0	6.2431	0.520258	8.90877	0.742397	0.3375	0.351174	0.017245	0.537503	0.368419	0.501118	0.0582113	0.800609	0.559329	0.343521	0.19091	1	36.6047	16.6385	702.601	7306.38	8008.98	1666.57	17330.8	18997.3	6	10.6385	2670.26	376.5	3046.76	750	1250	23294.1	1.42	33077.6	0.19091				0.199341	28148.5
750	8.98566	0.748805	10.3206	0.860049	0.675	0	5.38666	0.448888	5.90638	0.492199	0.3375	0.302999	0.101222	0.55011	0.404221	0.332234	0.124149	0.616348	0.456383	0.111244	0.0521622	1	23.5943	10.7247	702.601	4709.49	5412.09	1666.57	11170.9	12837.5	6	4.72469	1185.9	376.5	1562.4	750	1250	15649.9	1.42	22222.8	0.0521622				0.205755	30553.1
751	8.12535	0.677112	11.5197	0.959971	0.675	0	5.24709	0.437257	6.34893	0.529078	0.3375	0.295149	0.080951	0.518208	0.3761	0.357128	0.145427	0.674504	0.502554	0.282859	0.126454	1	25.512	11.5964	702.601	5092.27	5794.87	1666.57	12078.9	13745.5	6	5.59639	1404.69	376.5	1781.19	750	1250	16776.6	1.42	23822.8	0.126454				0.106127	30023.3
752	6.28249	0.523541	10.9637	0.913644	0.675	0	6.03036	0.50253	7.12001	0.593334	0.3375	0.339208	0.0070913	0.509621	0.346299	0.400501	0.108105	0.701439	0.508605	0.390103	0.162307	1	28.8534	13.1152	702.601	5759.21	6461.81	1666.57	13660.9	15327.4	6	7.11518	1785.91	376.5	2162.41	750	1250	18739.8	1.42	26610.6	0.162307				0.235741	28400.2
753	9.0177	0.751475	12.3175	1.02645	0.675	0	3.04532	0.253777	6.69165	0.557637	0.3375	0.171299	0.167973	0.42175	0.339272	0.376405	0.158226	0.715863	0.534631	0.27498	0.195359	1	26.9971	12.2714	702.601	5388.7	6091.3	1666.57	12782	14448.6	6	6.27143	1574.13	376.5	1950.63	750	1250	17649.2	1.42	25061.9	0.195359				0.0692428	26406.6
754	9.38469	0.782057	11.1901	0.932508	0.675	0	5.94321	0.495267	6.28107	0.523422	0.3375	0.334305	0.0967916	0.592059	0.431097	0.35331	0.138066	0.661489	0.491376	0.150451	0.0602794	1	25.218	11.4627	702.601	5033.57	5736.17	1666.57	11939.6	13606.2	6	5.46271	1371.14	376.5	1747.64	750	1250	16603.8	1.42	23577.5	0.0602794				0.129246	28356.7
755	9.18985	0.765821	9.32923	0.777436	0.675	0	3.67861	0.306551	8.57012	0.714177	0.3375	0.206922	0.155004	0.461555	0.361926	0.482069	0.02135	0.735527	0.503419	0.0116151	0.141494	1	35.1372	15.9715	702.601	7013.47	7716.07	1666.57	16636	18302.6	6	9.97145	2502.83	376.5	2879.33	750	1250	22431.9	1.42	31853.3	0.141494				0.104975	22841
756	8.88589	0.740491	9.08489	0.757074	0.675	0	8.00808	0.66734	7.83113	0.652594	0.3375	0.450455	0.0246884	0.692029	0.475143	0.440501	0.0352619	0.687856	0.475763	0.0165834	0.000620221	1	31.9349	14.5159	702.601	6374.29	7076.89	1666.57	15119.8	16786.4	6	8.51587	2137.48	376.5	2513.98	750	1250	20550.4	1.42	29181.6	0.000620221				-0.0227109	23224.5
757	9.17599	0.764666	10.6557	0.887973	0.675	0	4.80807	0.400672	6.93494	0.577912	0.3375	0.270454	0.122848	0.52352	0.393302	0.39009	0.104646	0.682558	0.494736	0.123307	0.101435	1	28.0514	12.7506	702.601	5599.13	6301.73	1666.57	13281.2	14947.7	6	6.75064	1694.41	376.5	2070.91	750	1250	18268.6	1.42	25941.5	0.101435				0.0966711	23863.5
758	9.79025	0.815854	10.2921	0.857679	0.675	0	4.39278	0.366065	6.21084	0.51757	0.3375	0.247094	0.151804	0.517869	0.398898	0.34936	0.114787	0.632357	0.464146	0.0418246	0.0652488	1	24.9136	11.3244	702.601	4972.83	5675.43	1666.57	11795.6	13462.1	6	5.32438	1336.42	376.5	1712.92	750	1250	16425.1	1.42	23323.6	0.0652488				-0.0236925	25187.1
759	9.47857	0.789881	10.0825	0.840212	0.675	0	4.66127	0.388439	6.56737	0.547281	0.3375	0.262196	0.135487	0.523926	0.397683	0.369415	0.098864	0.646145	0.468279	0.0503304	0.0705958	1	26.4586	12.0266	702.601	5281.21	5983.81	1666.57	12527	14193.6	6	6.02665	1512.69	376.5	1889.19	750	1250	17332.8	1.42	24612.6	0.0705958				0.104123	23250.1
760	8.70099	0.725083	10.7735	0.897795	0.675	0	4.9307	0.410892	6.46616	0.538846	0.3375	0.277352	0.106039	0.516931	0.383391	0.363721	0.121145	0.659992	0.484866	0.172712	0.101475	1	26.02	11.8273	702.601	5193.66	5896.26	1666.57	12319.4	13985.9	6	5.82728	1462.65	376.5	1839.15	750	1250	17075.1	1.42	24246.6	0.101475				0.120236	26443.3
761	10.0964	0.841368	11.5009	0.95841	0.675	0	4.84172	0.403477	5.68378	0.473648	0.3375	0.272347	0.147788	0.551265	0.420135	0.319712	0.163607	0.637255	0.48332	0.117043	0.0631847	1	22.6297	10.2862	702.601	4516.94	5219.54	1666.57	10714.2	12380.8	6	4.28623	1075.84	376.5	1452.34	750	1250	15083.1	1.42	21418	0.0631847				0.00747284	23103.5
762	5.27385	0.439487	10.454	0.871169	0.675	0	7.03006	0.585839	8.52643	0.710536	0.3375	0.395441	-0.0493936	0.536445	0.346047	0.479612	0.0542139	0.76475	0.533825	0.431682	0.187778	1	34.9479	15.8854	702.601	6975.68	7678.28	1666.57	16546.3	18212.9	6	9.88539	2481.23	376.5	2857.73	750	1250	22320.6	1.42	31695.3	0.187778				0.00205353	23752.4
763	7.63239	0.636032	11.9441	0.995343	0.675	0	3.57953	0.298295	6.6423	0.553525	0.3375	0.201349	0.113987	0.412281	0.315335	0.373629	0.149114	0.702639	0.522743	0.359311	0.207408	1	26.7833	12.1742	702.601	5346.01	6048.61	1666.57	12680.8	14347.3	6	6.17423	1549.73	376.5	1926.23	750	1250	17523.6	1.42	24883.5	0.207408				0.135073	24356.7
764	9.53647	0.794706	10.9854	0.915448	0.675	0	5.4502	0.454184	7.34958	0.612465	0.3375	0.306574	0.114926	0.56911	0.4215	0.413414	0.102257	0.714721	0.51567	0.120742	0.0941701	1	29.8482	13.5673	702.601	5957.77	6660.37	1666.57	14131.8	15798.4	6	7.56735	1899.4	376.5	2275.9	750	1250	19324.3	1.42	27440.5	0.0941701				-0.0154771	22676.1
765	5.83455	0.486212	10.5941	0.882844	0.675	0	5.46227	0.45519	7.01167	0.584306	0.3375	0.307253	0.0104702	0.46566	0.317723	0.394406	0.100757	0.685062	0.495163	0.396632	0.17744	1	28.3839	12.9018	702.601	5665.5	6368.1	1666.57	13438.6	15105.1	6	6.90177	1732.34	376.5	2108.84	750	1250	18464	1.42	26218.9	0.17744				0.0368899	28180.4
766	7.49205	0.624337	11.1075	0.925622	0.675	0	5.61014	0.467512	7.5315	0.627625	0.3375	0.315571	0.0529286	0.52044	0.368499	0.423647	0.100574	0.728199	0.524221	0.301285	0.155722	1	30.6365	13.9257	702.601	6115.12	6817.72	1666.57	14505.1	16171.7	6	7.92567	1989.34	376.5	2365.84	750	1250	19787.5	1.42	28098.2	0.155722				-0.0559023	23386.5
767	10.2482	0.854019	12.3642	1.03035	0.675	0	5.04848	0.420707	6.46365	0.538637	0.3375	0.283977	0.146243	0.56695	0.43022	0.36358	0.165953	0.70459	0.529533	0.176331	0.0993131	1	26.0091	11.8223	702.601	5191.49	5894.09	1666.57	12314.2	13980.8	6	5.82233	1461.41	376.5	1837.91	750	1250	17068.7	1.42	24237.6	0.0993131				0.0741516	25277.8
768	8.35529	0.696274	9.66295	0.805246	0.675	0	7.03572	0.58631	6.82043	0.568369	0.3375	0.395759	0.0371132	0.623423	0.432872	0.383649	0.0799459	0.648315	0.463595	0.108971	0.0307228	1	27.5552	12.5251	702.601	5500.08	6202.69	1666.57	13046.2	14712.8	6	6.52509	1637.8	376.5	2014.3	750	1250	17977.1	1.42	25527.5	0.0307228				0.115369	22828.3
769	5.4542	0.454517	10.2166	0.851381	0.675	0	5.94274	0.495228	8.32044	0.69337	0.3375	0.334279	-0.0137401	0.481488	0.320539	0.468025	0.0533287	0.746699	0.521353	0.396864	0.200814	1	34.0552	15.4797	702.601	6797.51	7500.11	1666.57	16123.7	17790.3	6	9.47966	2379.39	376.5	2755.89	750	1250	21796.2	1.42	30950.6	0.200814				0.169886	28447.7
770	8.56096	0.713413	11.2213	0.935104	0.675	0	4.27111	0.355926	6.30346	0.525288	0.3375	0.24025	0.120652	0.476578	0.360902	0.354569	0.138313	0.663601	0.492883	0.221691	0.131981	1	25.315	11.5068	702.601	5052.93	5755.53	1666.57	11985.6	13652.1	6	5.50681	1382.21	376.5	1758.71	750	1250	16660.9	1.42	23658.4	0.131981				0.166089	31745.3
771	5.70936	0.47578	10.5953	0.882944	0.675	0	7.58727	0.632272	6.03511	0.502926	0.3375	0.426784	-0.0528161	0.579456	0.373968	0.339475	0.128256	0.631182	0.467731	0.407163	0.0937632	1	24.1521	10.9782	702.601	4820.83	5523.43	1666.57	11435	13101.6	6	4.97825	1249.54	376.5	1626.04	750	1250	15977.6	1.42	22688.2	0.0937632				0.0765534	25523.5
772	5.02415	0.418679	11.5664	0.963868	0.675	0	6.3727	0.531058	5.94221	0.495185	0.3375	0.358464	-0.037928	0.49313	0.320536	0.33425	0.158181	0.653365	0.49243	0.545189	0.171894	1	23.7496	10.7953	702.601	4740.48	5443.08	1666.57	11244.4	12911	6	4.79527	1203.61	376.5	1580.11	750	1250	15741.1	1.42	22352.4	0.171894				0.0738085	27180.7
773	10.1345	0.844545	10.9623	0.913527	0.675	0	5.25785	0.438154	7.38425	0.615354	0.3375	0.295754	0.137157	0.575311	0.432911	0.415364	0.100633	0.715987	0.515997	0.0689825	0.0830865	1	29.9984	13.6356	702.601	5987.76	6690.36	1666.57	14203	15869.6	6	7.63564	1916.55	376.5	2293.05	750	1250	19412.6	1.42	27565.9	0.0830865				0.077828	25637.3
774	12.0089	1.00074	9.16595	0.763829	0.675	0	6.40988	0.534156	6.97796	0.581496	0.3375	0.360556	0.157472	0.691628	0.518028	0.39251	0.0615372	0.643034	0.454047	-0.236911	-0.0639804	1	28.2378	12.8354	702.601	5636.34	6338.94	1666.57	13369.4	15036	6	6.83537	1715.68	376.5	2092.18	750	1250	18378.2	1.42	26097	-0.0639804				0.11267	25000.2
775	8.13661	0.678051	12.2194	1.01829	0.675	0	4.93459	0.411216	6.07811	0.506509	0.3375	0.277571	0.0900569	0.501273	0.367628	0.341894	0.172725	0.679234	0.514618	0.340235	0.146991	1	24.3385	11.0629	702.601	4858.02	5560.62	1666.57	11523.2	13189.8	6	5.06294	1270.8	376.5	1647.3	750	1250	16087.1	1.42	22843.7	0.146991				0.138071	22261.5
776	7.14872	0.595727	8.55405	0.712838	0.675	0	3.73089	0.310907	6.75973	0.563311	0.3375	0.209862	0.0961266	0.407034	0.305989	0.380235	0.0504654	0.613776	0.4307	0.117111	0.124711	1	27.2922	12.4055	702.601	5447.58	6150.18	1666.57	12921.7	14588.3	6	6.40552	1607.79	376.5	1984.29	750	1250	17822.5	1.42	25308	0.124711				0.0151139	27393.1
777	7.64144	0.636787	11.8329	0.986077	0.675	0	4.16798	0.347332	6.654	0.5545	0.3375	0.234449	0.0976911	0.445023	0.33214	0.374287	0.145657	0.700157	0.519945	0.34929	0.187805	1	26.834	12.1973	702.601	5356.13	6058.73	1666.57	12704.8	14371.3	6	6.19727	1555.51	376.5	1932.01	750	1250	17553.3	1.42	24925.8	0.187805				0.0279202	27707.1
778	7.6245	0.635375	11.6815	0.973455	0.675	0	4.00016	0.333347	7.95823	0.663186	0.3375	0.225009	0.101935	0.435281	0.326944	0.44765	0.104716	0.767902	0.552366	0.33808	0.225423	1	32.4857	14.7662	702.601	6484.22	7186.82	1666.57	15380.6	17047.2	6	8.76621	2200.32	376.5	2576.82	750	1250	20874	1.42	29641.1	0.225423				0.130435	22792.1
779	6.44498	0.537082	6.27672	0.52306	0.675	0	6.75474	0.562895	6.24626	0.520522	0.3375	0.379954	-0.00871203	0.554183	0.371242	0.351352	0.00085662	0.521378	0.352209	-0.0140221	-0.0190335	1	25.0671	11.3941	702.601	5003.46	5706.06	1666.57	11868.2	13534.8	6	5.39415	1353.93	376.5	1730.43	750	1250	16515.2	1.42	23451.6	-0.0190335				0.13385	23714.8
780	10.1508	0.8459	11.4027	0.950224	0.675	0	2.76764	0.230636	6.35707	0.529756	0.3375	0.15568	0.207651	0.438288	0.363331	0.357585	0.141908	0.671664	0.499493	0.104324	0.136162	1	25.5473	11.6124	702.601	5099.31	5801.91	1666.57	12095.6	13762.1	6	5.61241	1408.71	376.5	1785.21	750	1250	16797.4	1.42	23852.2	0.136162				0.133211	28512.9
781	9.34356	0.77863	11.3571	0.946426	0.675	0	6.36815	0.530679	7.26504	0.60542	0.3375	0.358208	0.0836834	0.614362	0.441892	0.408658	0.115089	0.720509	0.523748	0.167796	0.0818563	1	29.4818	13.4008	702.601	5884.65	6587.25	1666.57	13958.4	15625	6	7.40084	1857.61	376.5	2234.11	750	1250	19109.1	1.42	27134.9	0.0818563				0.101331	29143
782	9.75112	0.812594	11.8684	0.989031	0.675	0	6.77624	0.564686	8.81311	0.734426	0.3375	0.381163	0.0836687	0.648355	0.464832	0.495738	0.0859292	0.820355	0.581667	0.176437	0.116835	1	36.1902	16.4501	702.601	7223.64	7926.25	1666.57	17134.5	18801.1	6	10.4501	2622.97	376.5	2999.47	750	1250	23050.5	1.42	32731.8	0.116835				0.117498	28252.1
783	9.08829	0.757358	11.0131	0.917761	0.675	0	4.12822	0.344018	7.94365	0.661971	0.3375	0.232212	0.139502	0.48352	0.371714	0.446831	0.086329	0.7483	0.53316	0.160403	0.161445	1	32.4225	14.7375	702.601	6471.61	7174.21	1666.57	15350.7	17017.3	6	8.7375	2193.11	376.5	2569.61	750	1250	20836.9	1.42	29588.4	0.161445				0.163298	26952.5
784	7.55136	0.62928	8.30884	0.692403	0.675	0	5.96809	0.497341	7.22206	0.601838	0.3375	0.335705	0.0445294	0.54187	0.380234	0.406241	0.0305657	0.632404	0.436806	0.0631233	0.056572	1	29.2956	13.3162	702.601	5847.47	6550.07	1666.57	13870.2	15536.8	6	7.31617	1836.36	376.5	2212.86	750	1250	18999.7	1.42	26979.5	0.056572				0.0157905	23296.7
785	9.52714	0.793929	11.7568	0.979734	0.675	0	4.76594	0.397162	8.00719	0.667266	0.3375	0.268084	0.133909	0.531071	0.401993	0.450405	0.105458	0.772724	0.555863	0.185806	0.15387	1	32.6978	14.8627	702.601	6526.57	7229.17	1666.57	15481	17147.6	6	8.86265	2224.53	376.5	2601.03	750	1250	20998.6	1.42	29818.1	0.15387				0.146292	29799.7
786	8.00501	0.667084	10.975	0.91458	0.675	0	4.6322	0.386016	7.68381	0.640318	0.3375	0.260561	0.0948603	0.480877	0.355421	0.432214	0.0925636	0.732881	0.524778	0.247496	0.169357	1	31.2965	14.2257	702.601	6246.86	6949.46	1666.57	14817.6	16484.1	6	8.22569	2064.65	376.5	2441.15	750	1250	20175.3	1.42	28648.9	0.169357				0.222507	28958.9
787	7.58077	0.631731	10.7652	0.897096	0.675	0	6.60027	0.550023	6.69704	0.558087	0.3375	0.371265	0.0275764	0.577599	0.398842	0.376709	0.114416	0.672502	0.491124	0.265365	0.0922824	1	27.0205	12.2821	702.601	5393.36	6095.96	1666.57	12793.1	14459.6	6	6.28205	1576.79	376.5	1953.29	750	1250	17662.9	1.42	25081.4	0.0922824				-0.026842	26311.2
788	8.46497	0.705414	11.2069	0.933906	0.675	0	5.9927	0.499392	7.71163	0.642636	0.3375	0.337089	0.0695325	0.568924	0.406622	0.433779	0.0983036	0.74094	0.532083	0.228492	0.125461	1	31.4171	14.2805	702.601	6270.93	6973.53	1666.57	14874.7	16541.2	6	8.28049	2078.4	376.5	2454.9	750	1250	20246.1	1.42	28749.5	0.125461				-0.0259801	27292.3
789	7.51886	0.626572	10.5411	0.878421	0.675	0	5.2911	0.440925	6.52075	0.543396	0.3375	0.297624	0.0626557	0.503581	0.36028	0.366792	0.113071	0.656467	0.479863	0.251849	0.119583	1	26.2566	11.9348	702.601	5240.88	5943.48	1666.57	12431.4	14098	6	5.93482	1489.64	376.5	1866.14	750	1250	17214.1	1.42	24444	0.119583				0.194453	32992.2
790	5.60608	0.467174	13.1699	1.09749	0.675	0	6.54709	0.545591	7.40975	0.617479	0.3375	0.368274	-0.0264658	0.519125	0.341808	0.416798	0.162003	0.779482	0.578801	0.630315	0.236994	1	30.1089	13.6859	702.601	6009.81	6712.42	1666.57	14255.3	15921.9	6	7.68587	1929.15	376.5	2305.65	750	1250	19477.5	1.42	27658.1	0.236994				0.010885	24641.7
791	10.5501	0.879172	10.1293	0.844109	0.675	0	8.60875	0.717396	4.55013	0.379177	0.3375	0.484242	0.0545996	0.771995	0.538842	0.255945	0.156914	0.536092	0.412859	-0.0350638	-0.125983	1	17.7172	8.05329	702.601	3536.4	4239	1666.57	8388.36	10054.9	6	2.05329	515.375	376.5	891.875	750	1250	12196.8	1.42	17319.5	-0.125983				0.139044	31047.8
792	9.75041	0.812534	8.98586	0.748822	0.675	0	4.18454	0.348712	5.74726	0.478938	0.3375	0.23538	0.15654	0.505252	0.39192	0.323283	0.0910858	0.570024	0.414369	-0.0637121	0.0224486	1	22.9048	10.4113	702.601	4571.85	5274.45	1666.57	10844.4	12511	6	4.41126	1107.23	376.5	1483.73	750	1250	15244.7	1.42	21647.5	0.0224486				0.0779045	25408.9
793	10.3761	0.864672	13.5145	1.12621	0.675	0	4.3952	0.366266	6.69646	0.558039	0.3375	0.24723	0.168212	0.534478	0.415442	0.376676	0.191757	0.749796	0.568433	0.261537	0.152992	1	27.018	12.2809	702.601	5392.86	6095.46	1666.57	12791.9	14458.5	6	6.28091	1576.51	376.5	1953.01	750	1250	17661.5	1.42	25079.3	0.152992				0.0578504	25945.3
794	7.72172	0.643476	11.2094	0.934113	0.675	0	5.84186	0.486822	8.67421	0.722851	0.3375	0.328605	0.052871	0.539693	0.381476	0.487924	0.071301	0.794152	0.559225	0.290637	0.17775	1	35.5882	16.1765	702.601	7103.5	7806.1	1666.57	16849.5	18516.1	6	10.1765	2554.3	376.5	2930.8	750	1250	22696.9	1.42	32229.6	0.17775				0.12468	26205.4
795	8.76937	0.730781	11.0562	0.921353	0.675	0	6.78	0.565	6.54341	0.545284	0.3375	0.381375	0.0559511	0.620951	0.437326	0.368067	0.126923	0.672207	0.49499	0.190571	0.0576637	1	26.3548	11.9794	702.601	5260.48	5963.08	1666.57	12477.9	14144.4	6	5.97944	1500.84	376.5	1877.34	750	1250	17271.8	1.42	24525.9	0.0576637				0.256056	29106.6
796	7.6513	0.637608	12.2799	1.02333	0.675	0	3.8888	0.324067	8.02473	0.668728	0.3375	0.218745	0.10582	0.429887	0.324565	0.451391	0.119677	0.788404	0.571068	0.385717	0.246503	1	32.7738	14.8972	702.601	6541.74	7244.34	1666.57	15517	17183.6	6	8.8972	2233.2	376.5	2609.7	750	1250	21043.3	1.42	29881.5	0.246503				0.0256282	23174.9
797	7.66257	0.638547	11.8009	0.983412	0.675	0	7.05277	0.587731	7.94553	0.662128	0.3375	0.396718	0.0171505	0.604881	0.413869	0.446936	0.108434	0.770561	0.55537	0.344865	0.141501	1	32.4306	14.7412	702.601	6473.24	7175.84	1666.57	15354.5	17021.1	6	8.7412	2194.04	376.5	2570.54	750	1250	20841.7	1.42	29595.1	0.141501				0.107585	26959.8
798	7.42301	0.618584	11.4683	0.95569	0.675	0	8.25049	0.687541	7.26936	0.60578	0.3375	0.46409	-0.0232729	0.664268	0.440817	0.408902	0.118094	0.723875	0.526996	0.337105	0.0861787	1	29.5006	13.4094	702.601	5888.39	6590.99	1666.57	13967.3	15633.8	6	7.40935	1859.75	376.5	2236.25	750	1250	19120.1	1.42	27150.5	0.0861787				0.0561055	26617.7
799	9.39897	0.783247	11.2066	0.933886	0.675	0	6.67549	0.556291	7.06951	0.589126	0.3375	0.375496	0.0765977	0.632889	0.452094	0.39766	0.116357	0.705482	0.514016	0.150639	0.0619221	1	28.6345	13.0157	702.601	5715.52	6418.12	1666.57	13557.2	15223.8	6	7.01569	1760.94	376.5	2137.44	750	1250	18611.3	1.42	26428	0.0619221				0.0680247	27231.9
800	8.32647	0.693872	12.5431	1.04526	0.675	0	7.53589	0.627991	5.88166	0.490138	0.3375	0.423894	0.0222349	0.650226	0.446129	0.330843	0.187352	0.677491	0.518196	0.351384	0.0720669	1	23.4872	10.676	702.601	4688.1	5390.7	1666.57	11120.2	12786.8	6	4.67599	1173.67	376.5	1550.17	750	1250	15586.9	1.42	22133.4	0.0720669				0.0716973	25126.2
801	10.2786	0.856548	11.2502	0.937516	0.675	0	4.72251	0.393543	8.45463	0.704552	0.3375	0.265641	0.156264	0.549807	0.421906	0.475573	0.0786252	0.783178	0.554198	0.0809682	0.132293	1	34.6367	15.744	702.601	6913.58	7616.18	1666.57	16399	18065.6	6	9.74397	2445.74	376.5	2822.24	750	1250	22137.8	1.42	31435.7	0.132293				0.0326796	28267.5
802	6.69284	0.557736	9.7202	0.810016	0.675	0	5.58525	0.465437	8.4165	0.701375	0.3375	0.31417	0.031151	0.496588	0.345321	0.473428	0.0366664	0.738042	0.510095	0.25228	0.164774	1	34.4715	15.6689	702.601	6880.6	7583.2	1666.57	16320.8	17987.4	6	9.66887	2426.89	376.5	2803.39	750	1250	22040.8	1.42	31297.9	0.164774				0.0086065	21769.9
803	10.8275	0.902293	9.76354	0.813629	0.675	0	7.07267	0.589389	6.65029	0.554191	0.3375	0.397838	0.105605	0.694994	0.503443	0.374079	0.0875603	0.641751	0.461639	-0.0886646	-0.0418038	1	26.8179	12.19	702.601	5352.92	6055.52	1666.57	12697.2	14363.7	6	6.18996	1553.68	376.5	1930.18	750	1250	17543.9	1.42	24912.3	-0.0418038				0.0512131	28710
804	8.69774	0.724812	10.291	0.857583	0.675	0	5.1004	0.425033	7.93072	0.660894	0.3375	0.286897	0.101175	0.526208	0.388073	0.446103	0.0663827	0.727276	0.512486	0.132771	0.124413	1	32.3665	14.712	702.601	6460.43	7163.03	1666.57	15324.2	16990.7	6	8.71203	2186.72	376.5	2563.22	750	1250	20804	1.42	29541.6	0.124413				-0.00943919	26686.4
805	8.58499	0.715416	13.0683	1.08902	0.675	0	7.68285	0.640237	6.27014	0.522511	0.3375	0.43216	0.0253727	0.66561	0.457533	0.352695	0.191197	0.713708	0.543892	0.373605	0.0863591	1	25.1706	11.4412	702.601	5024.11	5726.71	1666.57	11917.2	13583.8	6	5.44118	1365.74	376.5	1742.24	750	1250	16576	1.42	23537.9	0.0863591				0.0859198	24288.9
806	6.40603	0.533836	9.88136	0.823446	0.675	0	7.13324	0.594436	6.36308	0.530256	0.3375	0.401245	-0.0204526	0.573984	0.380792	0.357923	0.0989516	0.629208	0.456875	0.28961	0.0760828	1	25.5733	11.6242	702.601	5104.5	5807.1	1666.57	12107.9	13774.5	6	5.62424	1411.69	376.5	1788.19	750	1250	16812.7	1.42	23874	0.0760828				0.0413105	31000.4
807	8.03355	0.669463	9.76294	0.813579	0.675	0	6.53207	0.544339	8.06447	0.672039	0.3375	0.367429	0.0422291	0.586568	0.409658	0.453626	0.0477697	0.719809	0.501396	0.144116	0.0917378	1	32.946	14.9755	702.601	6576.11	7278.71	1666.57	15598.6	17265.1	6	8.97547	2252.84	376.5	2629.34	750	1250	21144.5	1.42	30025.1	0.0917378				0.0845798	28272.5
808	6.80213	0.566844	8.70415	0.725346	0.675	0	5.56192	0.463493	7.09794	0.591495	0.3375	0.312858	0.0348808	0.498374	0.347739	0.399259	0.0451748	0.63667	0.444434	0.158502	0.0966949	1	28.7577	13.0717	702.601	5740.11	6442.72	1666.57	13615.6	15282.1	6	7.0717	1775	376.5	2151.5	750	1250	18683.6	1.42	26530.8	0.0966949				0.0744509	24592.1
809	10.1671	0.84726	12.7862	1.06552	0.675	0	6.22348	0.518623	7.24205	0.603504	0.3375	0.350071	0.110915	0.629538	0.460986	0.407365	0.15593	0.759434	0.563295	0.218258	0.102309	1	29.3822	13.3556	702.601	5864.76	6567.36	1666.57	13911.2	15577.8	6	7.35555	1846.24	376.5	2222.74	750	1250	19050.6	1.42	27051.8	0.102309				0.146057	29315.6
810	5.52604	0.460504	11.1826	0.931884	0.675	0	6.44861	0.537384	6.868	0.572333	0.3375	0.362734	-0.0259471	0.511437	0.336787	0.386325	0.121348	0.693682	0.507673	0.471381	0.170887	1	27.7613	12.6188	702.601	5541.23	6243.83	1666.57	13143.8	14810.4	6	6.61879	1661.32	376.5	2037.82	750	1250	18098.2	1.42	25699.5	0.170887				0.0840649	22754.3
811	7.10789	0.592324	9.06055	0.755046	0.675	0	5.86721	0.488934	6.57221	0.547685	0.3375	0.33003	0.0348941	0.523828	0.364925	0.369687	0.0699844	0.617669	0.439672	0.162722	0.074747	1	26.4796	12.0362	702.601	5285.39	5987.99	1666.57	12537	14203.5	6	6.03618	1515.08	376.5	1891.58	750	1250	17345.1	1.42	24630.1	0.074747				0.0657563	29120.2
812	9.29297	0.774414	10.7284	0.89403	0.675	0	3.50142	0.291785	8.25838	0.688198	0.3375	0.196955	0.162887	0.454672	0.359842	0.464534	0.0694681	0.757666	0.534002	0.119616	0.17416	1	33.7863	15.3574	702.601	6743.83	7446.43	1666.57	15996.4	17663	6	9.35742	2348.71	376.5	2725.21	750	1250	21638.2	1.42	30726.2	0.17416				0.0668276	27922.8
813	9.9954	0.83295	9.1998	0.76665	0.675	0	7.1835	0.598625	7.98212	0.665177	0.3375	0.404072	0.0790846	0.67771	0.483157	0.448995	0.0342471	0.699424	0.483242	-0.0663002	8.49103e-05	1	32.5892	14.8133	702.601	6504.89	7207.49	1666.57	15429.6	17096.2	6	8.81328	2212.13	376.5	2588.63	750	1250	20934.8	1.42	29727.4	8.49103e-05				0.134503	23929.2
814	10.2755	0.856294	12.8295	1.06913	0.675	0	4.34177	0.361814	8.53501	0.711251	0.3375	0.244224	0.166887	0.528701	0.411111	0.480094	0.120784	0.832035	0.600878	0.212834	0.189767	1	34.985	15.9023	702.601	6983.1	7685.7	1666.57	16563.9	18230.5	6	9.90229	2485.48	376.5	2861.98	750	1250	22342.5	1.42	31726.3	0.189767				0.0188526	21044.4
815	9.84557	0.820464	9.43093	0.785911	0.675	0	5.24845	0.437371	6.52579	0.543816	0.3375	0.295226	0.129294	0.566665	0.424519	0.367076	0.0817072	0.625523	0.448783	-0.0345527	0.0242635	1	26.2784	11.9447	702.601	5245.24	5947.84	1666.57	12441.7	14108.3	6	5.94473	1492.13	376.5	1868.63	750	1250	17226.9	1.42	24462.2	0.0242635				0.133668	22935
816	6.58748	0.548957	9.15422	0.762852	0.675	0	5.10529	0.425441	5.57647	0.464706	0.3375	0.287173	0.0416867	0.467127	0.328859	0.313677	0.100624	0.56533	0.414301	0.213895	0.0854416	1	22.1647	10.0749	702.601	4424.13	5126.73	1666.57	10494.1	12160.6	6	4.07487	1022.79	376.5	1399.29	750	1250	14809.9	1.42	21030.1	0.0854416				0.115259	27549.6
817	9.21778	0.768148	10.2037	0.850308	0.675	0	5.10914	0.425762	7.38483	0.615403	0.3375	0.287389	0.115555	0.541317	0.402945	0.415397	0.0792805	0.694683	0.494677	0.0821596	0.0917326	1	30.001	13.6368	702.601	5988.26	6690.87	1666.57	14204.2	15870.8	6	7.6368	1916.84	376.5	2293.34	750	1250	19414.1	1.42	27568	0.0917326				0.0517756	27104.8
818	10.1155	0.842957	10.8071	0.900592	0.675	0	5.32504	0.443753	7.94403	0.662003	0.3375	0.299533	0.134731	0.578484	0.434265	0.446852	0.0805238	0.742526	0.527376	0.0576349	0.0931109	1	32.4241	14.7382	702.601	6471.94	7174.54	1666.57	15351.5	17018	6	8.73824	2193.3	376.5	2569.8	750	1250	20837.8	1.42	29589.7	0.0931109				-0.0131114	25694.2
819	7.34639	0.612199	11.2346	0.936214	0.675	0	5.1918	0.43265	7.61163	0.634302	0.3375	0.292039	0.0605977	0.493248	0.352637	0.428154	0.101895	0.736197	0.530049	0.324015	0.177413	1	30.9837	14.0835	702.601	6184.43	6887.03	1666.57	14669.5	16336.1	6	8.08351	2028.96	376.5	2405.46	750	1250	19991.5	1.42	28387.9	0.177413				0.170975	28017.6
820	9.3798	0.78165	11.6868	0.973904	0.675	0	5.65519	0.471265	7.38802	0.615669	0.3375	0.318104	0.104755	0.57602	0.422859	0.415576	0.120904	0.736573	0.536481	0.192254	0.113622	1	30.0148	13.6431	702.601	5991.02	6693.62	1666.57	14210.7	15877.3	6	7.64308	1918.41	376.5	2294.91	750	1250	19422.2	1.42	27579.5	0.113622				0.0609201	26213.2
821	9.86639	0.822199	11.2658	0.938816	0.675	0	5.94359	0.495299	7.17411	0.597843	0.3375	0.334327	0.110329	0.605628	0.444656	0.403544	0.115079	0.712921	0.518622	0.116617	0.0739665	1	29.0878	13.2217	702.601	5806	6508.6	1666.57	13771.9	15438.4	6	7.22173	1812.65	376.5	2189.15	750	1250	18877.6	1.42	26806.2	0.0739665				0.0926024	24827.6
822	7.94247	0.661873	8.82915	0.735762	0.675	0	5.83854	0.486545	7.33446	0.611205	0.3375	0.328418	0.0591731	0.545718	0.387591	0.412564	0.042038	0.653243	0.454602	0.0738898	0.0670107	1	29.7827	13.5376	702.601	5944.7	6647.3	1666.57	14100.8	15767.4	6	7.53758	1891.93	376.5	2268.43	750	1250	19285.8	1.42	27385.9	0.0670107				0.146224	21893.8
823	5.0669	0.422241	11.5662	0.96385	0.675	0	4.86548	0.405457	7.22431	0.602026	0.3375	0.273684	0.00566471	0.411122	0.279348	0.406368	0.122116	0.724142	0.528483	0.541609	0.249135	1	29.3054	13.3206	702.601	5849.42	6552.02	1666.57	13874.8	15541.4	6	7.32062	1837.47	376.5	2213.97	750	1250	19005.4	1.42	26987.7	0.249135				0.143095	30309.3
824	9.22193	0.768495	10.4789	0.873238	0.675	0	4.85847	0.404873	7.30067	0.608389	0.3375	0.273289	0.122722	0.527595	0.396012	0.410662	0.0893865	0.697775	0.500049	0.104743	0.104038	1	29.6362	13.471	702.601	5915.46	6618.06	1666.57	14031.5	15698.1	6	7.47101	1875.22	376.5	2251.72	750	1250	19199.8	1.42	27263.7	0.104038				0.0853705	26238.1
825	6.58607	0.548839	9.77865	0.814888	0.675	0	4.33161	0.360968	6.89649	0.574708	0.3375	0.243653	0.0634066	0.424374	0.30706	0.387928	0.0810608	0.655769	0.468989	0.266049	0.161929	1	27.8848	12.6749	702.601	5565.88	6268.48	1666.57	13202.3	14868.9	6	6.67491	1675.4	376.5	2051.9	750	1250	18170.8	1.42	25802.5	0.161929				0.0683796	29036.7
826	8.30514	0.692095	10.5721	0.881009	0.675	0	6.59399	0.549499	6.86292	0.57191	0.3375	0.370912	0.0481261	0.597626	0.419038	0.386039	0.104321	0.676231	0.49036	0.188914	0.071322	1	27.7393	12.6088	702.601	5536.84	6239.44	1666.57	13133.4	14800	6	6.60878	1658.8	376.5	2035.3	750	1250	18085.3	1.42	25681.1	0.071322				0.0778626	22470
827	7.0071	0.583925	9.79079	0.815899	0.675	0	5.72276	0.476896	6.97718	0.581431	0.3375	0.321905	0.0361222	0.513019	0.358027	0.392466	0.0791328	0.660564	0.471599	0.231974	0.113572	1	28.2344	12.8338	702.601	5635.66	6338.26	1666.57	13367.8	15034.4	6	6.83384	1715.29	376.5	2091.79	750	1250	18376.2	1.42	26094.2	0.113572				0.164081	30519.3
828	10.5292	0.877431	12.9469	1.07891	0.675	0	6.32711	0.527259	6.89732	0.574777	0.3375	0.3559	0.118183	0.645442	0.474083	0.387974	0.170144	0.744921	0.558119	0.201477	0.0840357	1	27.8884	12.6765	702.601	5566.59	6269.19	1666.57	13204	14870.5	6	6.67654	1675.81	376.5	2052.31	750	1250	18172.9	1.42	25805.5	0.0840357				0.216296	28687.2
829	7.58974	0.632478	10.3527	0.862728	0.675	0	5.3431	0.445258	6.72574	0.560478	0.3375	0.300549	0.0631868	0.508445	0.363736	0.378323	0.102009	0.662488	0.480332	0.23025	0.116596	1	27.1449	12.3386	702.601	5418.18	6120.78	1666.57	12851.9	14518.5	6	6.33858	1590.98	376.5	1967.48	750	1250	17736	1.42	25185.1	0.116596				0.0483569	17583.8
830	10.5898	0.882487	9.97527	0.831272	0.675	0	6.84505	0.570421	5.54822	0.462351	0.3375	0.385034	0.105322	0.675743	0.490356	0.312087	0.124511	0.586862	0.436598	-0.0512148	-0.0537584	1	22.0423	10.0192	702.601	4399.69	5102.29	1666.57	10436.1	12102.7	6	4.01922	1008.82	376.5	1385.32	750	1250	14738	1.42	20927.9	-0.0537584				0.206386	33821.3
831	9.33855	0.778212	8.6557	0.721309	0.675	0	5.92246	0.493538	5.92783	0.493986	0.3375	0.333138	0.0960775	0.589616	0.429216	0.33344	0.0767215	0.570707	0.410162	-0.0569035	-0.0190539	1	23.6873	10.7669	702.601	4728.04	5430.64	1666.57	11214.9	12881.5	6	4.76693	1196.5	376.5	1573	750	1250	15704.5	1.42	22300.4	-0.0190539				0.141896	21101.2
832	8.78821	0.732351	11.0037	0.916978	0.675	0	4.66078	0.388398	6.19115	0.515929	0.3375	0.262169	0.116084	0.504482	0.378253	0.348252	0.135354	0.651283	0.483606	0.184627	0.105353	1	24.8283	11.2856	702.601	4955.79	5658.39	1666.57	11755.2	13421.7	6	5.28559	1326.68	376.5	1703.18	750	1250	16374.9	1.42	23252.4	0.105353				0.131516	27415.5
833	7.88146	0.656789	11.1215	0.926795	0.675	0	4.4729	0.372742	6.5669	0.547242	0.3375	0.251601	0.0958659	0.468608	0.347467	0.369388	0.128099	0.675341	0.497487	0.270006	0.150021	1	26.4566	12.0257	702.601	5280.8	5983.4	1666.57	12526.1	14192.6	6	6.02571	1512.45	376.5	1888.95	750	1250	17331.6	1.42	24610.9	0.150021				0.201105	27591
834	11.7834	0.981951	10.3158	0.859647	0.675	0	5.6438	0.470317	7.01099	0.584249	0.3375	0.317464	0.172677	0.642993	0.49014	0.394368	0.0929468	0.677196	0.487315	-0.122304	-0.00282531	1	28.3809	12.9004	702.601	5664.91	6367.51	1666.57	13437.2	15103.8	6	6.90043	1732.01	376.5	2108.51	750	1250	18462.3	1.42	26216.4	-0.00282531				0.224767	26380
835	8.71812	0.72651	12.2676	1.0223	0.675	0	5.21154	0.434295	5.76999	0.480833	0.3375	0.293149	0.0986225	0.532918	0.391772	0.324562	0.182746	0.663579	0.507308	0.295792	0.115536	1	23.0033	10.456	702.601	4591.51	5294.12	1666.57	10891.1	12557.7	6	4.45604	1118.47	376.5	1494.97	750	1250	15302.6	1.42	21729.7	0.115536				0.0858381	28767.2
836	8.14314	0.678595	9.86056	0.821713	0.675	0	6.25238	0.521032	7.80991	0.650826	0.3375	0.351697	0.0531775	0.57421	0.404874	0.439307	0.0576746	0.7085	0.496982	0.143118	0.0921077	1	31.8429	14.4741	702.601	6355.93	7058.53	1666.57	15076.3	16742.9	6	8.47406	2126.99	376.5	2503.49	750	1250	20496.3	1.42	29104.8	0.0921077				0.165132	30303.7
837	8.53925	0.711604	10.3553	0.862942	0.675	0	6.05788	0.504823	6.99945	0.583287	0.3375	0.340756	0.0697883	0.574612	0.410544	0.393719	0.0943836	0.677671	0.488103	0.151339	0.0775584	1	28.3309	12.8777	702.601	5654.93	6357.53	1666.57	13413.5	15080.1	6	6.8777	1726.3	376.5	2102.8	750	1250	18432.9	1.42	26174.7	0.0775584				0.0872177	22519.8
838	7.32203	0.610169	9.49577	0.791314	0.675	0	3.88058	0.323382	6.60259	0.550216	0.3375	0.218283	0.0967908	0.420172	0.315073	0.371395	0.0813707	0.631586	0.452766	0.181145	0.137693	1	26.6112	12.096	702.601	5311.66	6014.26	1666.57	12599.3	14265.9	6	6.096	1530.1	376.5	1906.6	750	1250	17422.5	1.42	24739.9	0.137693				-0.0214546	19484
839	9.99616	0.833014	10.7422	0.895179	0.675	0	5.48045	0.456704	7.31247	0.609373	0.3375	0.308276	0.127004	0.583709	0.43528	0.411326	0.0964598	0.705832	0.507786	0.0621657	0.0725064	1	29.6874	13.4943	702.601	5925.67	6628.27	1666.57	14055.7	15722.3	6	7.49426	1881.06	376.5	2257.56	750	1250	19229.8	1.42	27306.4	0.0725064				0.0993889	28201.2
840	8.87446	0.739538	11.1962	0.933018	0.675	0	4.97752	0.414793	6.79258	0.566049	0.3375	0.279985	0.109601	0.524395	0.389587	0.382083	0.123852	0.689901	0.505935	0.19348	0.116348	1	27.4345	12.4702	702.601	5476	6178.6	1666.57	12989.1	14655.7	6	6.47024	1624.03	376.5	2000.53	750	1250	17906.2	1.42	25426.8	0.116348				0.104251	22955.7
841	8.32675	0.693896	10.2298	0.852483	0.675	0	6.1437	0.511975	6.02821	0.502351	0.3375	0.345583	0.0613982	0.573373	0.406981	0.339087	0.11817	0.620521	0.457257	0.158587	0.0502751	1	24.1223	10.9647	702.601	4814.86	5517.46	1666.57	11420.9	13087.4	6	4.96466	1246.13	376.5	1622.63	750	1250	15960.1	1.42	22663.3	0.0502751				0.108406	21989
842	9.65466	0.804555	11.6215	0.968459	0.675	0	5.61942	0.468285	6.2747	0.522892	0.3375	0.316092	0.113491	0.581776	0.429583	0.352952	0.150379	0.673271	0.503331	0.163904	0.0737476	1	25.1904	11.4502	702.601	5028.06	5730.66	1666.57	11926.6	13593.2	6	5.45017	1367.99	376.5	1744.49	750	1250	16587.6	1.42	23554.5	0.0737476				0.00308681	23078.9
843	12.1926	1.01605	8.63945	0.719954	0.675	0	6.56571	0.547142	7.59885	0.633237	0.3375	0.369321	0.158256	0.705398	0.527577	0.427435	0.029267	0.662504	0.456702	-0.296094	-0.0708747	1	30.9283	14.0583	702.601	6173.37	6875.97	1666.57	14643.3	16309.8	6	8.05834	2022.64	376.5	2399.14	750	1250	19959	1.42	28341.7	-0.0708747				0.0698144	25917.6
844	7.59647	0.633039	11.4785	0.956538	0.675	0	6.28727	0.523939	7.76714	0.647262	0.3375	0.353659	0.0368214	0.560761	0.39048	0.436902	0.104381	0.751643	0.541282	0.323498	0.150802	1	31.6576	14.3898	702.601	6318.94	7021.54	1666.57	14988.6	16655.1	6	8.38983	2105.85	376.5	2482.35	750	1250	20387.5	1.42	28950.2	0.150802				0.096381	19077.2
845	5.18956	0.432464	9.61807	0.801505	0.675	0	4.93659	0.411383	6.69495	0.557912	0.3375	0.277683	0.00711488	0.418497	0.284798	0.376591	0.0822127	0.640125	0.458803	0.369042	0.174005	1	27.0114	12.2779	702.601	5391.55	6094.15	1666.57	12788.8	14455.3	6	6.27793	1575.76	376.5	1952.26	750	1250	17657.6	1.42	25073.8	0.174005				0.0514857	28740.4
846	9.09328	0.757774	11.6871	0.973927	0.675	0	5.78156	0.481797	7.27133	0.605944	0.3375	0.325213	0.0931421	0.574939	0.418355	0.409012	0.124194	0.730138	0.533206	0.216153	0.114851	1	29.5091	13.4132	702.601	5890.09	6592.69	1666.57	13971.3	15637.9	6	7.41322	1860.72	376.5	2237.22	750	1250	19125.1	1.42	27157.6	0.114851				0.0228256	23409.2
847	8.67363	0.722803	12.7448	1.06206	0.675	0	6.8654	0.572116	6.81977	0.568314	0.3375	0.386179	0.0508565	0.622973	0.437035	0.383612	0.16664	0.734954	0.550252	0.33926	0.113217	1	27.5523	12.5238	702.601	5499.52	6202.12	1666.57	13044.9	14711.4	6	6.52379	1637.47	376.5	2013.97	750	1250	17975.4	1.42	25525.1	0.113217				0.0205459	24214.6
848	5.75097	0.479247	12.1246	1.01038	0.675	0	5.68225	0.473521	7.19353	0.599461	0.3375	0.319627	0.00193276	0.475454	0.321559	0.404636	0.138686	0.738147	0.543322	0.531136	0.221763	1	29.172	13.26	702.601	5822.8	6525.4	1666.57	13811.7	15478.3	6	7.25998	1822.26	376.5	2198.76	750	1250	18927	1.42	26876.4	0.221763				0.0587017	29134.2
849	7.5283	0.627358	11.2322	0.936018	0.675	0	4.9968	0.4164	7.92521	0.660434	0.3375	0.28107	0.0711985	0.487598	0.352268	0.445793	0.0930096	0.753443	0.538802	0.30866	0.186534	1	32.3426	14.7012	702.601	6455.66	7158.26	1666.57	15312.8	16979.4	6	8.70116	2183.99	376.5	2560.49	750	1250	20789.9	1.42	29521.7	0.186534				0.141995	28013.1
850	8.66956	0.722463	10.0547	0.83789	0.675	0	6.48418	0.540348	6.17544	0.51462	0.3375	0.364735	0.0614637	0.601812	0.426199	0.347368	0.109104	0.623724	0.456472	0.115427	0.0302735	1	24.7602	11.2547	702.601	4942.2	5644.81	1666.57	11722.9	13389.5	6	5.25465	1318.92	376.5	1695.42	750	1250	16334.9	1.42	23195.6	0.0302735				0.0815814	26518.2
851	8.37036	0.69753	13.0272	1.0856	0.675	0	4.29313	0.357761	6.41979	0.534982	0.3375	0.241488	0.114672	0.472433	0.356161	0.361113	0.185835	0.720817	0.546948	0.388073	0.190787	1	25.8191	11.7359	702.601	5153.55	5856.15	1666.57	12224.2	13890.8	6	5.73595	1439.72	376.5	1816.22	750	1250	16957	1.42	24079	0.190787				0.0605919	25163.9
852	7.6008	0.6334	12.5227	1.04356	0.675	0	6.10709	0.508925	8.95298	0.746082	0.3375	0.343524	0.0420106	0.550935	0.385535	0.503605	0.100399	0.846481	0.604005	0.410161	0.21847	1	36.7963	16.7256	702.601	7344.63	8047.23	1666.57	17421.5	19088	6	10.7256	2692.12	376.5	3068.62	750	1250	23406.7	1.42	33237.5	0.21847				0.106306	28956.5
853	8.45091	0.704242	11.8684	0.989035	0.675	0	6.53652	0.54471	6.36785	0.530654	0.3375	0.367679	0.0538422	0.598552	0.421521	0.358192	0.154703	0.685358	0.512895	0.284792	0.0913735	1	25.594	11.6336	702.601	5108.63	5811.23	1666.57	12117.7	13784.3	6	5.63364	1414.04	376.5	1790.54	750	1250	16824.8	1.42	23891.2	0.0913735				0.124062	27638
854	8.73348	0.72779	9.59259	0.799382	0.675	0	5.90169	0.491807	7.16377	0.59698	0.3375	0.33197	0.0796442	0.571451	0.411614	0.402962	0.0683107	0.665291	0.471272	0.0715924	0.0596584	1	29.043	13.2014	702.601	5797.05	6499.65	1666.57	13750.6	15417.2	6	7.20136	1807.54	376.5	2184.04	750	1250	18851.2	1.42	26768.8	0.0596584				0.153399	23389.6
855	9.38329	0.781941	8.14225	0.678521	0.675	0	7.69634	0.641362	7.53979	0.628315	0.3375	0.432919	0.0474454	0.688807	0.480365	0.424113	0.0169442	0.64526	0.441057	-0.10342	-0.0393074	1	30.6724	13.942	702.601	6122.29	6824.89	1666.57	14522.1	16188.7	6	7.942	1993.44	376.5	2369.94	750	1250	19808.6	1.42	28128.2	-0.0393074				0.0165515	25691.1
856	10.495	0.874586	9.83007	0.819173	0.675	0	5.55909	0.463258	8.05851	0.671543	0.3375	0.312699	0.138823	0.602081	0.451522	0.453291	0.0498251	0.721368	0.503117	-0.0554132	0.0515943	1	32.9202	14.9637	702.601	6570.96	7273.56	1666.57	15586.3	17252.9	6	8.96374	2249.9	376.5	2626.4	750	1250	21129.3	1.42	30003.6	0.0515943				0.104337	26512.4
857	9.58035	0.798362	11.5719	0.964324	0.675	0	6.76079	0.5634	6.82677	0.568898	0.3375	0.380295	0.0793	0.6427	0.459595	0.384006	0.133456	0.702354	0.517462	0.165962	0.0578676	1	27.5827	12.5376	702.601	5505.57	6208.17	1666.57	13059.2	14725.8	6	6.53758	1640.93	376.5	2017.43	750	1250	17993.2	1.42	25550.4	0.0578676				0.121392	26977
858	8.87193	0.739328	8.71806	0.726505	0.675	0	5.43555	0.452963	7.10288	0.591906	0.3375	0.30575	0.0966482	0.549611	0.402398	0.399537	0.045427	0.637333	0.444964	-0.0128228	0.0425658	1	28.7791	13.0814	702.601	5744.39	6446.99	1666.57	13625.7	15292.3	6	7.08142	1777.44	376.5	2153.94	750	1250	18696.2	1.42	26548.6	0.0425658				0.185985	23588.3
859	10.463	0.87192	11.5042	0.958683	0.675	0	5.23559	0.436299	7.85952	0.65496	0.3375	0.294502	0.147022	0.583321	0.441524	0.442098	0.102506	0.757467	0.544604	0.0867623	0.103081	1	32.0579	14.5718	702.601	6398.84	7101.44	1666.57	15178.1	16844.7	6	8.57179	2151.52	376.5	2528.02	750	1250	20622.7	1.42	29284.2	0.103081				0.13119	27942.5
860	7.68759	0.640632	12.0537	1.00447	0.675	0	3.66672	0.30556	7.96043	0.663369	0.3375	0.206253	0.113087	0.418647	0.31934	0.447774	0.115123	0.778492	0.562897	0.363841	0.243557	1	32.4952	14.7706	702.601	6486.13	7188.73	1666.57	15385.1	17051.7	6	8.77055	2201.41	376.5	2577.91	750	1250	20879.6	1.42	29649	0.243557				0.140033	25849.7
861	11.4851	0.957089	10.3449	0.862077	0.675	0	4.89882	0.408235	5.67018	0.472515	0.3375	0.275559	0.185238	0.593474	0.460797	0.318948	0.131477	0.603992	0.450425	-0.095012	-0.0103721	1	22.5708	10.2595	702.601	4505.19	5207.79	1666.57	10686.3	12352.9	6	4.25945	1069.12	376.5	1445.62	750	1250	15048.5	1.42	21368.9	-0.0103721				0.159943	28124.3
862	10.0788	0.839899	12.8743	1.07286	0.675	0	5.23536	0.43628	6.32803	0.527336	0.3375	0.294489	0.136221	0.572501	0.43071	0.355952	0.184113	0.711449	0.540065	0.232958	0.109355	1	25.4215	11.5552	702.601	5074.19	5776.79	1666.57	12036	13702.6	6	5.55521	1394.36	376.5	1770.86	750	1250	16723.4	1.42	23747.3	0.109355				0.188028	28380
863	6.67355	0.556129	11.2509	0.937577	0.675	0	5.55187	0.462655	6.69843	0.558203	0.3375	0.312292	0.0315474	0.494203	0.34384	0.376787	0.128039	0.686241	0.504826	0.381448	0.160986	1	27.0265	12.2848	702.601	5394.56	6097.16	1666.57	12795.9	14462.5	6	6.28479	1577.48	376.5	1953.98	750	1250	17666.5	1.42	25086.4	0.160986				0.0768216	26883.2
864	8.79852	0.73321	10.3288	0.860733	0.675	0	6.52196	0.543496	8.35403	0.696169	0.3375	0.36686	0.0640283	0.607525	0.430888	0.469914	0.0555403	0.751709	0.525454	0.127523	0.094566	1	34.2008	15.5458	702.601	6826.56	7529.16	1666.57	16192.6	17859.2	6	9.54582	2396	376.5	2772.5	750	1250	21881.7	1.42	31072	0.094566				-0.0114459	25067
865	9.86254	0.821878	10.9	0.90833	0.675	0	6.1458	0.51215	6.69888	0.55824	0.3375	0.345701	0.104533	0.616683	0.450234	0.376812	0.118155	0.676395	0.494967	0.0864514	0.0447328	1	27.0285	12.2857	702.601	5394.95	6097.55	1666.57	12796.8	14463.4	6	6.28567	1577.7	376.5	1954.2	750	1250	17667.6	1.42	25088	0.0447328				0.139938	22052.1
866	7.00714	0.583929	12.6765	1.05637	0.675	0	5.48611	0.457176	6.38623	0.532186	0.3375	0.308594	0.0427791	0.499955	0.351373	0.359226	0.176913	0.709099	0.536138	0.472443	0.184766	1	25.6737	11.6699	702.601	5124.53	5827.13	1666.57	12155.4	13822	6	5.66985	1423.13	376.5	1799.63	750	1250	16871.6	1.42	23957.7	0.184766				0.125629	25126
867	9.69517	0.807931	8.27261	0.689384	0.675	0	6.19141	0.515951	7.19007	0.599173	0.3375	0.348267	0.0985434	0.614494	0.44681	0.404442	0.0304463	0.629619	0.434888	-0.118547	-0.0119222	1	29.157	13.2532	702.601	5819.81	6522.41	1666.57	13804.6	15471.2	6	7.25317	1820.55	376.5	2197.05	750	1250	18918.2	1.42	26863.9	-0.0119222				0.12761	29069.2
868	9.48053	0.790044	11.1624	0.930201	0.675	0	3.45938	0.288282	5.19455	0.432879	0.3375	0.19459	0.169345	0.457627	0.363935	0.292193	0.167846	0.600725	0.46004	0.140157	0.0961045	1	20.5097	9.3226	702.601	4093.79	4796.39	1666.57	9710.48	11377.1	6	3.3226	833.972	376.5	1210.47	750	1250	13837.5	1.42	19649.3	0.0961045				0.111795	28981
869	8.19339	0.682783	12.2092	1.01743	0.675	0	6.41503	0.534586	8.03443	0.669536	0.3375	0.360845	0.0500165	0.584602	0.410862	0.451937	0.117415	0.786951	0.569352	0.334649	0.15849	1	32.8159	14.9163	702.601	6550.13	7252.73	1666.57	15536.9	17203.5	6	8.9163	2237.99	376.5	2614.49	750	1250	21068	1.42	29916.5	0.15849				0.118137	29432.4
870	9.8977	0.824808	10.4517	0.870973	0.675	0	4.93467	0.411222	6.15443	0.512869	0.3375	0.277575	0.139585	0.550808	0.41716	0.346187	0.12086	0.633729	0.467047	0.046165	0.0498865	1	24.6692	11.2133	702.601	4924.03	5626.63	1666.57	11679.8	13346.4	6	5.21327	1308.53	376.5	1685.03	750	1250	16281.4	1.42	23119.6	0.0498865				0.0984379	18539
871	9.34533	0.778778	13.3817	1.11514	0.675	0	5.93646	0.494705	7.09384	0.591154	0.3375	0.333926	0.0958744	0.59058	0.429801	0.399029	0.176846	0.768	0.575875	0.336364	0.146074	1	28.74	13.0636	702.601	5736.57	6439.17	1666.57	13607.2	15273.7	6	7.06363	1772.97	376.5	2149.47	750	1250	18673.2	1.42	26516	0.146074				0.173313	21965.2
872	9.15094	0.762578	11.7806	0.981713	0.675	0	6.39253	0.532711	5.69462	0.474552	0.3375	0.35958	0.0775801	0.610291	0.43716	0.320322	0.171167	0.645719	0.491489	0.219135	0.0543293	1	22.6767	10.3076	702.601	4526.32	5228.92	1666.57	10736.5	12403	6	4.30759	1081.2	376.5	1457.7	750	1250	15110.7	1.42	21457.2	0.0543293				0.140042	25185.2
873	7.24679	0.603899	11.775	0.981251	0.675	0	4.54913	0.379095	6.43266	0.536055	0.3375	0.255889	0.0758716	0.454966	0.33176	0.361837	0.150254	0.686308	0.512091	0.377351	0.18033	1	25.8749	11.7613	702.601	5164.68	5867.29	1666.57	12250.6	13917.2	6	5.7613	1446.09	376.5	1822.59	750	1250	16989.8	1.42	24125.5	0.18033				0.135625	20715.9
874	8.75529	0.729607	9.99736	0.833113	0.675	0	7.39309	0.61609	7.03716	0.58643	0.3375	0.415861	0.038312	0.654402	0.454173	0.39584	0.0832555	0.669686	0.479096	0.103506	0.0249228	1	28.4944	12.952	702.601	5687.55	6390.15	1666.57	13490.9	15157.5	6	6.95198	1744.95	376.5	2121.45	750	1250	18528.9	1.42	26311	0.0249228				0.135651	26751.5
875	7.545	0.62875	11.7181	0.976508	0.675	0	7.17109	0.597591	7.94655	0.662212	0.3375	0.403374	0.0105162	0.608107	0.41389	0.446993	0.106075	0.768287	0.553068	0.347758	0.139178	1	32.435	14.7432	702.601	6474.12	7176.72	1666.57	15356.6	17023.2	6	8.7432	2194.54	376.5	2571.04	750	1250	20844.2	1.42	29598.8	0.139178				0.140681	23067.3
876	8.53669	0.711391	13.9435	1.16195	0.675	0	5.8043	0.483692	7.06241	0.588534	0.3375	0.326492	0.0768485	0.56054	0.40334	0.39726	0.19353	0.782063	0.59079	0.450564	0.18745	1	28.6038	13.0017	702.601	5709.38	6411.98	1666.57	13542.7	15209.2	6	7.00171	1757.43	376.5	2133.93	750	1250	18593.2	1.42	26402.3	0.18745				0.127703	26011.6
877	10.4749	0.872911	10.5804	0.8817	0.675	0	7.11391	0.592826	6.5164	0.543033	0.3375	0.400158	0.0945287	0.687355	0.494686	0.366547	0.1143	0.657333	0.480848	0.00878931	-0.0138388	1	26.2377	11.9262	702.601	5237.11	5939.72	1666.57	12422.5	14089	6	5.92624	1487.49	376.5	1863.99	750	1250	17203	1.42	24428.3	-0.0138388				0.257386	36678.8
878	10.4397	0.869977	12.4962	1.04135	0.675	0	6.6168	0.5514	7.64442	0.637035	0.3375	0.372195	0.10752	0.65892	0.479715	0.429999	0.136457	0.773493	0.566456	0.171376	0.0867415	1	31.1258	14.1481	702.601	6212.8	6915.4	1666.57	14736.8	16403.3	6	8.14811	2045.18	376.5	2421.68	750	1250	20075	1.42	28506.5	0.0867415				0.142527	32102
879	9.56884	0.797403	10.3514	0.862621	0.675	0	4.6829	0.390242	7.9915	0.665958	0.3375	0.263413	0.137417	0.527659	0.40083	0.449522	0.0663736	0.732332	0.515895	0.0652176	0.115065	1	32.6298	14.8317	702.601	6512.99	7215.59	1666.57	15448.8	17115.4	6	8.83173	2216.77	376.5	2593.27	750	1250	20958.7	1.42	29761.3	0.115065				0.133516	23707.6
880	8.22236	0.685196	12.9074	1.07561	0.675	0	5.86192	0.488494	8.3832	0.6986	0.3375	0.329733	0.0663872	0.554881	0.39612	0.471555	0.127242	0.825842	0.598797	0.390418	0.202677	1	34.3272	15.6033	702.601	6851.79	7554.4	1666.57	16252.5	17919.1	6	9.60327	2410.42	376.5	2786.92	750	1250	21956	1.42	31177.5	0.202677				0.0679793	29510.1
881	7.18183	0.598486	12.4838	1.04032	0.675	0	5.49134	0.457611	6.88335	0.573612	0.3375	0.308888	0.0475452	0.505157	0.356433	0.387188	0.157514	0.731126	0.544702	0.441833	0.188269	1	27.8278	12.649	702.601	5554.51	6257.11	1666.57	13175.3	14841.9	6	6.64902	1668.9	376.5	2045.4	750	1250	18137.3	1.42	25754.9	0.188269				0.0244127	22543.1
882	7.04501	0.587084	10.5055	0.875457	0.675	0	5.1254	0.427116	7.14088	0.595074	0.3375	0.288304	0.053989	0.481105	0.342293	0.401675	0.0946294	0.689703	0.496304	0.288373	0.154011	1	28.9438	13.1563	702.601	5777.26	6479.86	1666.57	13703.7	15370.3	6	7.15628	1796.23	376.5	2172.73	750	1250	18793	1.42	26686	0.154011				0.269105	30968.1
883	10.0658	0.838819	11.6943	0.974522	0.675	0	5.8748	0.489566	8.01935	0.668279	0.3375	0.330457	0.117873	0.607439	0.44833	0.451089	0.103357	0.771636	0.554446	0.135703	0.106115	1	32.7505	14.8866	702.601	6537.09	7239.69	1666.57	15506	17172.6	6	8.8866	2230.54	376.5	2607.04	750	1250	21029.6	1.42	29862	0.106115				0.146528	30323.7
884	5.47514	0.456261	11.9947	0.999559	0.675	0	6.05437	0.50453	6.35106	0.529255	0.3375	0.340558	-0.0162908	0.48824	0.324267	0.357247	0.158728	0.687982	0.515974	0.543297	0.191707	1	25.5212	11.6006	702.601	5094.1	5796.7	1666.57	12083.2	13749.8	6	5.60056	1405.74	376.5	1782.24	750	1250	16782	1.42	23830.5	0.191707				0.127368	26791.7
885	6.48362	0.540302	11.9892	0.999099	0.675	0	3.79953	0.316628	6.42344	0.535287	0.3375	0.213724	0.0754901	0.392118	0.289214	0.361319	0.156537	0.691823	0.517855	0.458797	0.228641	1	25.8349	11.7431	702.601	5156.71	5859.31	1666.57	12231.7	13898.3	6	5.74314	1441.53	376.5	1818.03	750	1250	16966.3	1.42	24092.2	0.228641				0.0993305	23155.4
886	6.8333	0.569441	11.5041	0.958675	0.675	0	4.93154	0.410962	7.06861	0.589051	0.3375	0.277399	0.0534869	0.464449	0.330886	0.39761	0.124748	0.713799	0.522357	0.389233	0.191471	1	28.6307	13.0139	702.601	5714.75	6417.35	1666.57	13555.4	15222	6	7.01394	1760.5	376.5	2137	750	1250	18609	1.42	26424.8	0.191471				0.0661316	25641.2
887	9.25285	0.771071	11.5113	0.959273	0.675	0	6.34655	0.528879	7.3264	0.610533	0.3375	0.356994	0.0817397	0.610619	0.438733	0.41211	0.1177	0.728233	0.52981	0.188202	0.0910764	1	29.7477	13.5217	702.601	5937.72	6640.32	1666.57	14084.3	15750.9	6	7.52169	1887.94	376.5	2264.44	750	1250	19265.3	1.42	27356.7	0.0910764				0.167713	31695.9
888	7.91228	0.659357	13.1052	1.0921	0.675	0	6.01383	0.501152	6.93485	0.577904	0.3375	0.338278	0.053394	0.554546	0.391672	0.390085	0.17354	0.751444	0.563626	0.432741	0.171954	1	28.051	12.7505	702.601	5599.05	6301.65	1666.57	13281	14947.5	6	6.75046	1694.37	376.5	2070.87	750	1250	18268.4	1.42	25941.1	0.171954				-0.00575107	31431.2
889	6.78071	0.565059	11.4914	0.957616	0.675	0	5.09136	0.42428	7.23694	0.603078	0.3375	0.286389	0.047513	0.471793	0.333902	0.407078	0.119657	0.722735	0.526734	0.392557	0.192832	1	29.3601	13.3455	702.601	5860.34	6562.94	1666.57	13900.8	15567.3	6	7.34548	1843.72	376.5	2220.22	750	1250	19037.5	1.42	27033.3	0.192832				0.173254	22358.5
890	10.1427	0.845225	12.2914	1.02428	0.675	0	3.85774	0.321479	6.57057	0.547548	0.3375	0.216998	0.176765	0.498243	0.393763	0.369595	0.160898	0.708446	0.530493	0.179057	0.13673	1	26.4725	12.0329	702.601	5283.97	5986.57	1666.57	12533.6	14200.2	6	6.03294	1514.27	376.5	1890.77	750	1250	17340.9	1.42	24624.1	0.13673				-0.0129244	27658.8
891	10.141	0.845085	9.50283	0.791903	0.675	0	6.82142	0.568452	7.56401	0.630334	0.3375	0.383705	0.0933637	0.661815	0.477069	0.425475	0.0545295	0.684863	0.480005	-0.053182	0.00293632	1	30.7774	13.9897	702.601	6143.24	6845.84	1666.57	14571.8	16238.4	6	7.98971	2005.42	376.5	2381.92	750	1250	19870.3	1.42	28215.8	0.00293632				0.160149	27213.2
892	7.77808	0.648174	12.4106	1.03422	0.675	0	5.61562	0.467968	7.19496	0.59958	0.3375	0.315878	0.0608194	0.528787	0.376698	0.404716	0.146691	0.746271	0.551408	0.386047	0.17471	1	29.1781	13.2628	702.601	5824.03	6526.63	1666.57	13814.6	15481.2	6	7.2628	1822.96	376.5	2199.46	750	1250	18930.7	1.42	26881.5	0.17471				0.228913	31955.6
893	10.4025	0.866877	10.1521	0.846007	0.675	0	4.72094	0.393412	6.86964	0.57247	0.3375	0.265553	0.159795	0.553206	0.425347	0.386417	0.0923187	0.664789	0.478736	-0.0208699	0.0533886	1	27.7684	12.622	702.601	5542.65	6245.25	1666.57	13147.2	14813.8	6	6.62202	1662.13	376.5	2038.63	750	1250	18102.4	1.42	25705.4	0.0533886				0.129632	25892.5
894	8.91035	0.742529	12.0852	1.0071	0.675	0	7.54169	0.628474	7.98418	0.665349	0.3375	0.42422	0.0384935	0.666968	0.462714	0.44911	0.115342	0.78069	0.564452	0.264573	0.101739	1	32.5981	14.8173	702.601	6506.67	7209.27	1666.57	15433.8	17100.4	6	8.81733	2213.15	376.5	2589.65	750	1250	20940.1	1.42	29734.9	0.101739				0.0896601	30045.4
895	8.7962	0.733017	11.6449	0.970406	0.675	0	5.86794	0.488995	6.89728	0.574773	0.3375	0.330072	0.0823574	0.571352	0.412429	0.387972	0.133526	0.708299	0.521498	0.237389	0.109069	1	27.8882	12.6765	702.601	5566.55	6269.16	1666.57	13203.9	14870.5	6	6.67646	1675.79	376.5	2052.29	750	1250	18172.7	1.42	25805.3	0.109069				0.140413	27827.8
896	5.95077	0.495897	11.4157	0.951312	0.675	0	6.20823	0.517353	7.27663	0.606385	0.3375	0.349213	-0.0072412	0.510112	0.341972	0.40931	0.116413	0.722798	0.525723	0.455415	0.183751	1	29.532	13.4237	702.601	5894.67	6597.27	1666.57	13982.2	15648.7	6	7.42366	1863.34	376.5	2239.84	750	1250	19138.6	1.42	27176.8	0.183751				0.112759	26599
897	8.88437	0.740364	11.3675	0.947288	0.675	0	3.90957	0.325797	7.79478	0.649565	0.3375	0.219913	0.139916	0.465714	0.35983	0.438456	0.100482	0.750047	0.538938	0.206924	0.179108	1	31.7774	14.4443	702.601	6342.84	7045.44	1666.57	15045.2	16711.8	6	8.44426	2119.51	376.5	2496.01	750	1250	20457.8	1.42	29050.1	0.179108				0.120905	27366.4
898	8.9369	0.744742	11.5478	0.962321	0.675	0	4.84945	0.404121	6.80186	0.566822	0.3375	0.272782	0.11496	0.519081	0.387741	0.382605	0.133481	0.700303	0.516086	0.217579	0.128344	1	27.4747	12.4885	702.601	5484.03	6186.63	1666.57	13008.1	14674.7	6	6.48852	1628.62	376.5	2005.12	750	1250	17929.8	1.42	25460.3	0.128344				0.0796883	27487.9
899	8.51312	0.709427	9.40657	0.783881	0.675	0	8.53559	0.711299	5.28607	0.440505	0.3375	0.480127	-0.000632015	0.710667	0.479495	0.297341	0.115889	0.556395	0.41323	0.074454	-0.0662647	1	20.9063	9.50286	702.601	4172.95	4875.55	1666.57	9898.24	11564.8	6	3.50286	879.217	376.5	1255.72	750	1250	14070.5	1.42	19980.2	-0.0662647				0.0978477	27452.7
900	9.23034	0.769195	11.3518	0.945979	0.675	0	4.06671	0.338893	7.27873	0.606561	0.3375	0.228753	0.145227	0.48412	0.37398	0.409429	0.114554	0.721114	0.523982	0.176784	0.150003	1	29.5412	13.4278	702.601	5896.49	6599.09	1666.57	13986.5	15653.1	6	7.4278	1864.38	376.5	2240.88	750	1250	19143.9	1.42	27184.4	0.150003				0.156481	26509.2
901	12.1048	1.00874	12.6246	1.05205	0.675	0	8.03016	0.66918	7.86831	0.655693	0.3375	0.451696	0.1146	0.78378	0.566296	0.442592	0.13377	0.789463	0.576363	0.0433133	0.0100663	1	32.096	14.5891	702.601	6406.44	7109.04	1666.57	15196.1	16862.7	6	8.5891	2155.86	376.5	2532.36	750	1250	20645	1.42	29316	0.0100663				-0.0201675	25110.2
902	7.63547	0.636289	11.4893	0.957442	0.675	0	6.53763	0.544803	7.06141	0.588451	0.3375	0.367742	0.0308766	0.575679	0.398618	0.397204	0.124534	0.712985	0.521739	0.321153	0.12312	1	28.5994	12.9997	702.601	5708.52	6411.12	1666.57	13540.6	15207.2	6	6.99975	1756.94	376.5	2133.44	750	1250	18590.6	1.42	26398.7	0.12312				0.250375	26729.8
903	6.86775	0.572313	11.5574	0.963115	0.675	0	6.27866	0.523221	8.55131	0.712609	0.3375	0.353174	0.0165684	0.53979	0.369743	0.481011	0.0845457	0.797155	0.565557	0.390802	0.195814	1	35.0557	15.9344	702.601	6997.2	7699.8	1666.57	16597.4	18264	6	9.9344	2493.53	376.5	2870.03	750	1250	22384	1.42	31785.3	0.195814				0.107949	25028.6
904	9.77675	0.81473	11.4644	0.955365	0.675	0	5.54776	0.462314	8.30933	0.692444	0.3375	0.312062	0.11894	0.581254	0.431002	0.4674	0.0887358	0.78118	0.556136	0.140635	0.125134	1	34.0071	15.4578	702.601	6787.9	7490.5	1666.57	16100.9	17767.5	6	9.45777	2373.9	376.5	2750.4	750	1250	21767.9	1.42	30910.4	0.125134				0.119815	27941.6
905	6.91054	0.575879	11.248	0.937332	0.675	0	4.98123	0.415103	5.85232	0.487693	0.3375	0.280194	0.0542619	0.469365	0.334456	0.329193	0.151753	0.639446	0.480946	0.361453	0.14649	1	23.36	10.6182	702.601	4662.72	5365.32	1666.57	11060	12726.6	6	4.6182	1159.17	376.5	1535.67	750	1250	15512.2	1.42	22027.4	0.14649				0.134785	28193.4
906	9.52409	0.793674	11.1372	0.928103	0.675	0	5.58363	0.465302	6.37315	0.531096	0.3375	0.314079	0.110825	0.576128	0.424904	0.35849	0.13399	0.665086	0.49248	0.13443	0.0675753	1	25.617	11.6441	702.601	5113.21	5815.81	1666.57	12128.6	13795.1	6	5.64408	1416.66	376.5	1793.16	750	1250	16838.3	1.42	23910.4	0.0675753				-0.0108083	26382.9
907	7.84169	0.653474	10.9796	0.914966	0.675	0	5.34352	0.445293	7.41813	0.618177	0.3375	0.300573	0.0702611	0.515554	0.370834	0.41727	0.100166	0.718344	0.517436	0.261492	0.146602	1	30.1452	13.7024	702.601	6017.06	6719.66	1666.57	14272.5	15939.1	6	7.70237	1933.29	376.5	2309.79	750	1250	19498.9	1.42	27688.4	0.146602				0.138725	27823.2
908	9.60572	0.800476	10.6893	0.890778	0.675	0	6.25809	0.521508	6.11652	0.50971	0.3375	0.352018	0.0941519	0.61566	0.44617	0.344054	0.128611	0.638321	0.472665	0.090302	0.0264952	1	24.5049	11.1386	702.601	4891.24	5593.85	1666.57	11602	13268.6	6	5.1386	1289.79	376.5	1666.29	750	1250	16184.9	1.42	22982.6	0.0264952				0.189606	24352.4
909	7.14645	0.595537	9.7207	0.810059	0.675	0	5.69709	0.474757	6.92944	0.577453	0.3375	0.320461	0.0407633	0.515521	0.361224	0.389781	0.0785043	0.655958	0.468285	0.214521	0.107061	1	28.0276	12.7398	702.601	5594.37	6296.97	1666.57	13269.9	14936.4	6	6.7398	1691.69	376.5	2068.19	750	1250	18254.6	1.42	25921.6	0.107061				0.169636	29185.9
910	7.85948	0.654957	10.8291	0.902423	0.675	0	6.67955	0.556629	7.44684	0.62057	0.3375	0.375725	0.0331855	0.589815	0.40891	0.418885	0.0951253	0.715696	0.51401	0.247467	0.1051	1	30.2697	13.7589	702.601	6041.9	6744.5	1666.57	14331.4	15998	6	7.75893	1947.49	376.5	2323.99	750	1250	19572	1.42	27792.2	0.1051				0.0888063	27488.5
911	8.31963	0.693303	10.9209	0.910071	0.675	0	4.21514	0.351262	6.87034	0.572528	0.3375	0.237102	0.115439	0.466701	0.352541	0.386457	0.113921	0.686449	0.500377	0.216769	0.147837	1	27.7715	12.6234	702.601	5543.25	6245.86	1666.57	13148.6	14815.2	6	6.6234	1662.47	376.5	2038.97	750	1250	18104.2	1.42	25707.9	0.147837				0.224098	30621.9
912	9.55101	0.795918	9.97942	0.831619	0.675	0	6.77272	0.564393	6.90081	0.575068	0.3375	0.380965	0.0781396	0.642533	0.459105	0.388171	0.0865859	0.661654	0.474757	0.0357008	0.0156517	1	27.9035	12.6834	702.601	5569.61	6272.21	1666.57	13211.1	14877.7	6	6.68342	1677.54	376.5	2054.04	750	1250	18181.7	1.42	25818.1	0.0156517				0.16095	25113.7
913	9.15584	0.762987	7.82447	0.652039	0.675	0	5.08925	0.424104	7.59865	0.633221	0.3375	0.28627	0.114373	0.538477	0.400643	0.427424	0.00635112	0.639572	0.433775	-0.110948	0.0331321	1	30.9275	14.0579	702.601	6173.2	6875.8	1666.57	14642.9	16309.4	6	8.05795	2022.54	376.5	2399.04	750	1250	19958.5	1.42	28341	0.0331321				0.050569	28623.6
914	7.89719	0.658099	10.6436	0.88697	0.675	0	4.06179	0.338483	7.22255	0.601879	0.3375	0.228476	0.107871	0.446353	0.336346	0.406268	0.0962181	0.698097	0.502486	0.228871	0.16614	1	29.2977	13.3171	702.601	5847.89	6550.49	1666.57	13871.2	15537.8	6	7.31714	1836.6	376.5	2213.1	750	1250	19000.9	1.42	26981.3	0.16614				0.118531	25084.2
915	9.33149	0.777625	10.9328	0.911066	0.675	0	4.1857	0.348808	8.29017	0.690847	0.3375	0.235445	0.144726	0.493534	0.380171	0.466322	0.0743239	0.765171	0.540646	0.133442	0.160475	1	33.9241	15.42	702.601	6771.33	7473.93	1666.57	16061.6	17728.2	6	9.42003	2364.43	376.5	2740.93	750	1250	21719.1	1.42	30841.1	0.160475				0.0778348	26939.9
916	8.6337	0.719475	11.1541	0.929512	0.675	0	7.64661	0.637218	6.31599	0.526332	0.3375	0.430122	0.0277618	0.66498	0.457884	0.355274	0.136073	0.662405	0.491348	0.210037	0.0334638	1	25.3693	11.5315	702.601	5063.77	5766.37	1666.57	12011.3	13677.9	6	5.53149	1388.4	376.5	1764.9	750	1250	16692.8	1.42	23703.7	0.0334638				-0.053735	24085.2
917	7.34633	0.612194	10.8193	0.901607	0.675	0	5.47753	0.45646	6.81418	0.567849	0.3375	0.308111	0.05256	0.50902	0.360671	0.383298	0.112643	0.680492	0.495941	0.289413	0.13527	1	27.5281	12.5128	702.601	5494.68	6197.28	1666.57	13033.4	14700	6	6.51278	1634.71	376.5	2011.21	750	1250	17961.2	1.42	25504.9	0.13527				0.0791886	23795.3
918	9.93098	0.827581	10.4605	0.871708	0.675	0	3.64754	0.303961	7.35549	0.612958	0.3375	0.205174	0.176722	0.480683	0.381896	0.413747	0.0873282	0.700286	0.501075	0.0441268	0.119179	1	29.8738	13.579	702.601	5962.89	6665.49	1666.57	14144	15810.6	6	7.579	1902.33	376.5	2278.83	750	1250	19339.4	1.42	27461.9	0.119179				0.23619	35303.9
919	9.84588	0.82049	11.0089	0.917412	0.675	0	5.05871	0.421559	5.4534	0.45445	0.3375	0.284552	0.134639	0.556198	0.419191	0.306754	0.15625	0.6107	0.463004	0.0969229	0.0438121	1	21.6314	9.83246	702.601	4317.68	5020.28	1666.57	10241.6	11908.1	6	3.83246	961.947	376.5	1338.45	750	1250	14496.6	1.42	20585.1	0.0438121				0.145801	23512.1
920	9.11903	0.759919	10.1243	0.843688	0.675	0	7.77261	0.647718	5.3706	0.44755	0.3375	0.437209	0.0378681	0.685586	0.475077	0.302096	0.133696	0.581247	0.435793	0.0837684	-0.0392846	1	21.2726	9.66937	702.601	4246.07	4948.67	1666.57	10071.7	11738.3	6	3.66937	921.012	376.5	1297.51	750	1250	14285.8	1.42	20285.8	-0.0392846				0.112489	29821.5
921	10.6897	0.890804	11.2797	0.939976	0.675	0	5.48938	0.457449	7.16404	0.597004	0.3375	0.308778	0.146258	0.603706	0.455035	0.402977	0.115753	0.712757	0.518731	0.0491719	0.0636954	1	29.0442	13.2019	702.601	5797.29	6499.89	1666.57	13751.2	15417.8	6	7.20191	1807.68	376.5	2184.18	750	1250	18851.9	1.42	26769.8	0.0636954				0.198011	25560.4
922	8.15352	0.67946	10.9894	0.915783	0.675	0	5.8654	0.488783	6.66689	0.555574	0.3375	0.329929	0.0643534	0.553137	0.394282	0.375013	0.12157	0.677145	0.496583	0.236323	0.102301	1	26.8899	12.2227	702.601	5367.29	6069.89	1666.57	12731.2	14397.8	6	6.22267	1561.89	376.5	1938.39	750	1250	17586.2	1.42	24972.4	0.102301				0.149438	28093.4
923	8.63455	0.719546	10.6589	0.888242	0.675	0	4.4263	0.368858	7.04932	0.587443	0.3375	0.248979	0.118357	0.487215	0.367336	0.396524	0.10152	0.688963	0.498044	0.168696	0.130707	1	28.547	12.9759	702.601	5698.06	6400.66	1666.57	13515.8	15182.4	6	6.97593	1750.96	376.5	2127.46	750	1250	18559.9	1.42	26355	0.130707				0.0308891	30935.8
924	9.4246	0.785384	10.8163	0.901361	0.675	0	5.51851	0.459876	7.77677	0.648064	0.3375	0.310416	0.109859	0.569735	0.420275	0.437443	0.0854878	0.733552	0.522931	0.115977	0.102656	1	31.6993	14.4088	702.601	6327.26	7029.87	1666.57	15008.3	16674.9	6	8.40878	2110.6	376.5	2487.1	750	1250	20412	1.42	28985	0.102656				0.145704	24791.3
925	8.00005	0.66667	10.8583	0.904857	0.675	0	4.00716	0.33393	6.59513	0.549594	0.3375	0.225403	0.1123	0.44623	0.337703	0.370976	0.119901	0.669495	0.490877	0.238186	0.153175	1	26.5789	12.0813	702.601	5305.21	6007.81	1666.57	12584	14250.6	6	6.08131	1526.41	376.5	1902.91	750	1250	17403.5	1.42	24712.9	0.153175				0.120749	27339.2
926	8.81138	0.734282	8.52731	0.710609	0.675	0	4.16375	0.346979	7.40206	0.616838	0.3375	0.234211	0.130715	0.477694	0.364926	0.416366	0.0316476	0.648486	0.448013	-0.0236731	0.0830877	1	30.0756	13.6707	702.601	6003.16	6705.76	1666.57	14239.5	15906.1	6	7.67072	1925.35	376.5	2301.85	750	1250	19457.9	1.42	27630.3	0.0830877				0.100839	26458.7
927	8.0537	0.671142	9.99251	0.83271	0.675	0	6.3001	0.525008	9.16156	0.763463	0.3375	0.35438	0.0493202	0.574328	0.403701	0.515338	0.0233707	0.786834	0.538708	0.161568	0.135008	1	37.7001	17.1364	702.601	7525.03	8227.63	1666.57	17849.4	19516	6	11.1364	2795.24	376.5	3171.74	750	1250	23937.7	1.42	33991.5	0.135008				0.165792	24866.9
928	8.43848	0.703207	8.45587	0.704656	0.675	0	2.78197	0.231831	7.75962	0.646635	0.3375	0.156486	0.159089	0.39092	0.315575	0.436479	0.019582	0.666217	0.456061	0.00144944	0.140486	1	31.625	14.375	702.601	6312.44	7015.04	1666.57	14973.1	16639.7	6	8.37502	2102.13	376.5	2478.63	750	1250	20368.3	1.42	28923	0.140486				0.0992403	27208.9
929	9.01932	0.75161	12.0207	1.00173	0.675	0	3.58393	0.298661	6.78262	0.565219	0.3375	0.201596	0.15287	0.451531	0.354466	0.381523	0.147322	0.712541	0.528844	0.250118	0.174378	1	27.3914	12.4506	702.601	5467.39	6169.99	1666.57	12968.7	14635.2	6	6.45062	1619.11	376.5	1995.61	750	1250	17880.8	1.42	25390.8	0.174378				0.0897847	29745.5
930	10.691	0.890919	10.0192	0.834935	0.675	0	4.4639	0.371992	7.43995	0.619996	0.3375	0.251094	0.175138	0.54713	0.426232	0.418497	0.0725418	0.692538	0.491039	-0.0559838	0.0648069	1	30.2398	13.7454	702.601	6035.94	6738.54	1666.57	14317.3	15983.8	6	7.74536	1944.09	376.5	2320.59	750	1250	19554.4	1.42	27767.3	0.0648069				0.0235773	24957.4
931	8.72392	0.726993	9.38318	0.781932	0.675	0	6.26153	0.521794	5.72811	0.477343	0.3375	0.352211	0.0692547	0.591049	0.421466	0.322206	0.102799	0.580142	0.425005	0.054939	0.0035396	1	22.8218	10.3736	702.601	4555.29	5257.89	1666.57	10805.2	12471.7	6	4.37355	1097.76	376.5	1474.26	750	1250	15196	1.42	21578.3	0.0035396				0.114234	26635
932	8.70981	0.725818	11.9138	0.992819	0.675	0	6.05633	0.504694	8.13212	0.677677	0.3375	0.340669	0.074629	0.579324	0.415298	0.457432	0.10636	0.784037	0.563792	0.267001	0.148494	1	33.2392	15.1087	702.601	6634.63	7337.23	1666.57	15737.4	17403.9	6	9.10873	2286.29	376.5	2662.79	750	1250	21316.7	1.42	30269.7	0.148494				0.154291	27550
933	9.14513	0.762094	11.761	0.980084	0.675	0	4.161	0.34675	6.12889	0.510741	0.3375	0.234056	0.140179	0.486929	0.374235	0.34475	0.158403	0.669144	0.503153	0.21799	0.128919	1	24.5585	11.163	702.601	4901.94	5604.55	1666.57	11627.4	13294	6	5.16297	1295.91	376.5	1672.41	750	1250	16216.4	1.42	23027.3	0.128919				-0.0364617	23610.2
934	8.48947	0.707456	10.2677	0.855645	0.675	0	6.40021	0.53335	6.58234	0.548528	0.3375	0.360012	0.0587605	0.592111	0.418772	0.370256	0.103652	0.65218	0.473908	0.148189	0.0551364	1	26.5235	12.0561	702.601	5294.15	5996.75	1666.57	12557.7	14224.3	6	6.05612	1520.09	376.5	1896.59	750	1250	17370.9	1.42	24666.7	0.0551364				0.139855	25194.7
935	9.46018	0.788348	12.7919	1.06599	0.675	0	4.61601	0.384667	7.55892	0.62991	0.3375	0.25965	0.136242	0.52091	0.395893	0.42519	0.147177	0.777087	0.572366	0.277642	0.176474	1	30.7553	13.9797	702.601	6138.84	6841.44	1666.57	14561.4	16227.9	6	7.9797	2002.9	376.5	2379.4	750	1250	19857.3	1.42	28197.4	0.176474				0.164993	27785.8
936	8.14285	0.678571	9.74493	0.812077	0.675	0	6.16788	0.51399	5.66825	0.472354	0.3375	0.346943	0.0555461	0.569536	0.402489	0.318839	0.114657	0.58701	0.433495	0.133506	0.0310062	1	22.5624	10.2556	702.601	4503.51	5206.11	1666.57	10682.3	12348.9	6	4.25563	1068.16	376.5	1444.66	750	1250	15043.6	1.42	21361.9	0.0310062				0.0859554	27650.9
937	8.26235	0.688529	11.8333	0.98611	0.675	0	4.85845	0.40487	7.70001	0.641667	0.3375	0.273288	0.0957347	0.500605	0.369022	0.433126	0.116249	0.757917	0.549375	0.297581	0.180353	1	31.3667	14.2576	702.601	6260.87	6963.47	1666.57	14850.8	16517.4	6	8.25759	2072.66	376.5	2449.16	750	1250	20216.5	1.42	28707.5	0.180353				-0.00340034	32103.4
938	8.76348	0.73029	11.6596	0.971632	0.675	0	5.87286	0.489405	7.09351	0.591126	0.3375	0.330348	0.0812987	0.570703	0.411647	0.39901	0.128421	0.719546	0.527431	0.241342	0.115784	1	28.7385	13.063	702.601	5736.28	6438.88	1666.57	13606.5	15273.1	6	7.06297	1772.81	376.5	2149.31	750	1250	18672.4	1.42	26514.8	0.115784				0.077919	25319.6
939	8.09371	0.674476	9.9245	0.827041	0.675	0	3.93261	0.327718	8.35307	0.696089	0.3375	0.221209	0.117031	0.444749	0.33824	0.46986	0.0441963	0.740286	0.514057	0.152565	0.175816	1	34.1967	15.5439	702.601	6825.74	7528.34	1666.57	16190.7	17857.2	6	9.54393	2395.53	376.5	2772.03	750	1250	21879.3	1.42	31068.6	0.175816				0.0527761	24487.7
940	8.23871	0.686559	10.6522	0.887687	0.675	0	4.62282	0.385235	7.89997	0.658331	0.3375	0.260034	0.101697	0.486932	0.361731	0.444373	0.0774078	0.735739	0.521781	0.201128	0.160051	1	32.2332	14.6515	702.601	6433.83	7136.43	1666.57	15261.1	16927.6	6	8.65146	2171.52	376.5	2548.02	750	1250	20725.7	1.42	29430.4	0.160051				0.164407	23012.5
941	8.0147	0.667892	10.9876	0.915635	0.675	0	5.06347	0.421956	7.04771	0.587309	0.3375	0.28482	0.0830033	0.504959	0.367824	0.396434	0.11081	0.698119	0.507244	0.247743	0.13942	1	28.5401	12.9728	702.601	5696.67	6399.27	1666.57	13512.5	15179.1	6	6.97277	1750.17	376.5	2126.67	750	1250	18555.8	1.42	26349.2	0.13942				-0.0106889	28188.1
942	6.36593	0.530494	11.0068	0.917231	0.675	0	6.85368	0.57114	6.07995	0.506662	0.3375	0.385519	-0.013718	0.557422	0.371801	0.341997	0.138567	0.645229	0.480564	0.386737	0.108763	1	24.3464	11.0666	702.601	4859.61	5562.21	1666.57	11527	13193.6	6	5.06657	1271.71	376.5	1648.21	750	1250	16091.8	1.42	22850.3	0.108763				0.0490983	25694.5
943	9.54015	0.795012	10.1855	0.84879	0.675	0	5.43051	0.452543	6.72106	0.560088	0.3375	0.305466	0.115583	0.568126	0.42105	0.37806	0.0974369	0.657525	0.475496	0.0537779	0.0544466	1	27.1246	12.3294	702.601	5414.13	6116.74	1666.57	12842.3	14508.9	6	6.32936	1588.67	376.5	1965.17	750	1250	17724.1	1.42	25168.2	0.0544466				0.126096	24263.3
944	7.10246	0.591872	12.721	1.06009	0.675	0	6.63364	0.552803	7.12392	0.59366	0.3375	0.373142	0.0131857	0.565989	0.386328	0.40072	0.157419	0.751078	0.558139	0.468214	0.171811	1	28.8703	13.1229	702.601	5762.58	6465.18	1666.57	13668.9	15335.4	6	7.12286	1787.84	376.5	2164.34	750	1250	18749.8	1.42	26624.7	0.171811				0.105669	24107.9
945	13.0133	1.08444	10.1056	0.84213	0.675	0	6.11597	0.509664	6.48336	0.54028	0.3375	0.344023	0.193987	0.703651	0.53801	0.364689	0.101874	0.642155	0.466564	-0.24231	-0.0714466	1	26.0946	11.8612	702.601	5208.54	5911.14	1666.57	12354.7	14021.3	6	5.86117	1471.15	376.5	1847.65	750	1250	17118.9	1.42	24308.8	-0.0714466				0.0853162	27872.1
946	7.77282	0.647735	10.1702	0.847518	0.675	0	5.58806	0.465671	5.83642	0.486368	0.3375	0.314328	0.0614466	0.527118	0.375775	0.328299	0.121888	0.608256	0.450187	0.199783	0.074412	1	23.2912	10.5869	702.601	4648.97	5351.57	1666.57	11027.4	12693.9	6	4.58689	1151.31	376.5	1527.81	750	1250	15471.8	1.42	21969.9	0.074412				0.0760807	21369.5
947	8.41557	0.701298	11.684	0.973667	0.675	0	6.29581	0.524651	7.65161	0.637634	0.3375	0.354139	0.0596183	0.584269	0.413758	0.430403	0.113411	0.751045	0.543814	0.272369	0.130056	1	31.157	14.1623	702.601	6219.01	6921.61	1666.57	14751.5	16418.1	6	8.16225	2048.73	376.5	2425.23	750	1250	20093.3	1.42	28532.5	0.130056				0.146539	30507.6
948	10.4276	0.868969	9.21181	0.767651	0.675	0	4.05945	0.338287	6.74596	0.562164	0.3375	0.228344	0.179105	0.517392	0.407449	0.37946	0.0693518	0.631516	0.448812	-0.101318	0.0413634	1	27.2325	12.3784	702.601	5435.68	6138.28	1666.57	12893.4	14560	6	6.37841	1600.98	376.5	1977.48	750	1250	17787.5	1.42	25258.2	0.0413634				0.15098	27773.4
949	6.7314	0.56095	13.2846	1.10705	0.675	0	4.8388	0.403233	7.86118	0.655099	0.3375	0.272182	0.0532295	0.456463	0.325412	0.442192	0.152532	0.807631	0.594724	0.546096	0.269312	1	32.0651	14.5751	702.601	6400.28	7102.88	1666.57	15181.5	16848.1	6	8.57506	2152.34	376.5	2528.84	750	1250	20626.9	1.42	29290.2	0.269312				0.113056	27150.2
950	9.58418	0.798682	10.1713	0.847605	0.675	0	5.32016	0.443346	6.26374	0.521978	0.3375	0.299259	0.119926	0.563272	0.419184	0.352335	0.109899	0.631877	0.462234	0.0489231	0.0430497	1	25.1429	11.4286	702.601	5018.58	5721.18	1666.57	11904.1	13570.7	6	5.42857	1362.57	376.5	1739.07	750	1250	16559.7	1.42	23514.8	0.0430497				0.197755	26365.3
951	8.69969	0.724975	9.76034	0.813362	0.675	0	6.395	0.532916	6.46344	0.53862	0.3375	0.359719	0.0648196	0.597736	0.424538	0.363568	0.0927256	0.631345	0.456294	0.0883875	0.0317557	1	26.0082	11.8219	702.601	5191.31	5893.91	1666.57	12313.8	13980.4	6	5.82192	1461.3	376.5	1837.8	750	1250	17068.2	1.42	24236.8	0.0317557				0.0189852	22432
952	10.7182	0.893187	11.2522	0.937686	0.675	0	3.86458	0.322048	6.1064	0.508867	0.3375	0.217382	0.19276	0.514808	0.410142	0.343485	0.144727	0.653593	0.488212	0.044499	0.0780696	1	24.4611	11.1187	702.601	4882.49	5585.09	1666.57	11581.3	13247.9	6	5.11866	1284.78	376.5	1661.28	750	1250	16159.1	1.42	22946	0.0780696				0.167513	28911.9
953	9.98023	0.831686	6.88852	0.574044	0.675	0	4.39961	0.366634	7.37998	0.614998	0.3375	0.247478	0.156955	0.523589	0.404433	0.415124	-0.0138222	0.601176	0.401302	-0.257642	-0.0031314	1	29.9799	13.6272	702.601	5984.06	6686.66	1666.57	14194.2	15860.8	6	7.62723	1914.43	376.5	2290.93	750	1250	19401.7	1.42	27550.4	-0.0031314				0.154959	30551.4
954	9.38292	0.78191	10.569	0.880748	0.675	0	5.95713	0.496427	7.62641	0.635534	0.3375	0.335088	0.0963504	0.592778	0.431439	0.428985	0.0827599	0.718294	0.511745	0.0988384	0.0803064	1	31.0478	14.1126	702.601	6197.21	6899.81	1666.57	14699.8	16366.4	6	8.11262	2036.27	376.5	2412.77	750	1250	20029.1	1.42	28441.4	0.0803064				0.0982354	23757.7
955	11.0381	0.919845	12.9098	1.07582	0.675	0	6.29104	0.524253	8.37199	0.697666	0.3375	0.353871	0.133512	0.657766	0.487383	0.470925	0.127626	0.825292	0.598551	0.155973	0.111168	1	34.2786	15.5812	702.601	6842.1	7544.7	1666.57	16229.5	17896.1	6	9.5812	2404.88	376.5	2781.38	750	1250	21927.4	1.42	31137	0.111168				0.25209	37159.9
956	9.2075	0.767291	10.7642	0.897015	0.675	0	6.0442	0.503684	7.71465	0.642888	0.3375	0.339986	0.0889676	0.592651	0.428954	0.433949	0.0857682	0.728656	0.519717	0.129724	0.0907631	1	31.4302	14.2864	702.601	6273.54	6976.14	1666.57	14880.9	16547.4	6	8.28643	2079.89	376.5	2456.39	750	1250	20253.8	1.42	28760.4	0.0907631				0.196172	28418.8
957	8.41288	0.701074	8.41544	0.701287	0.675	0	5.63285	0.469404	6.15617	0.513014	0.3375	0.316848	0.0781883	0.547593	0.395036	0.346284	0.0635421	0.576556	0.409826	0.000213228	0.0147901	1	24.6767	11.2167	702.601	4925.53	5628.13	1666.57	11683.4	13350	6	5.21669	1309.39	376.5	1685.89	750	1250	16285.8	1.42	23125.9	0.0147901				0.0385346	29231.6
958	8.38156	0.698463	11.4155	0.951294	0.675	0	6.21834	0.518195	6.07597	0.506331	0.3375	0.349782	0.0608404	0.579036	0.410622	0.341773	0.150175	0.656506	0.491948	0.252831	0.0813262	1	24.3292	11.0587	702.601	4856.17	5558.77	1666.57	11518.8	13185.4	6	5.05872	1269.74	376.5	1646.24	750	1250	16081.7	1.42	22836	0.0813262				0.124674	26016.3
959	6.75698	0.563081	8.40942	0.700785	0.675	0	4.03637	0.336364	7.46218	0.621848	0.3375	0.227046	0.0765169	0.412881	0.303563	0.419748	0.0266411	0.64849	0.446389	0.137704	0.142826	1	30.3361	13.7891	702.601	6055.16	6757.77	1666.57	14362.9	16029.4	6	7.78914	1955.08	376.5	2331.58	750	1250	19611	1.42	27847.6	0.142826				0.0586528	25258.4
960	8.56248	0.71354	10.4973	0.874778	0.675	0	5.67592	0.472993	8.61889	0.718241	0.3375	0.319271	0.0811844	0.554178	0.400455	0.484813	0.0528313	0.771072	0.537644	0.161238	0.137189	1	35.3485	16.0675	702.601	7055.66	7758.26	1666.57	16736	18402.6	6	10.0675	2526.95	376.5	2903.45	750	1250	22556.1	1.42	32029.6	0.137189				0.0461982	27689
961	6.34492	0.528744	12.3871	1.03226	0.675	0	7.11283	0.592736	6.65732	0.554777	0.3375	0.400097	-0.0215973	0.571138	0.378499	0.374474	0.16115	0.715927	0.535624	0.503514	0.157125	1	26.8484	12.2038	702.601	5359	6061.6	1666.57	12711.6	14378.1	6	6.20381	1557.16	376.5	1933.66	750	1250	17561.8	1.42	24937.8	0.157125				0.163001	24694.3
962	7.60422	0.633685	9.85072	0.820893	0.675	0	6.53738	0.544782	6.94787	0.57899	0.3375	0.367728	0.0300048	0.574787	0.397733	0.390818	0.0816425	0.660632	0.47246	0.187208	0.0747278	1	28.1075	12.7761	702.601	5610.32	6312.92	1666.57	13307.7	14974.3	6	6.77612	1700.81	376.5	2077.31	750	1250	18301.6	1.42	25988.2	0.0747278				0.110894	30412.6
963	7.6312	0.635933	9.76741	0.813951	0.675	0	5.871	0.48925	6.35132	0.529277	0.3375	0.330244	0.0495057	0.538756	0.379749	0.357262	0.0960773	0.625354	0.453339	0.178017	0.07359	1	25.5224	11.6011	702.601	5094.34	5796.94	1666.57	12083.8	13750.4	6	5.60109	1405.87	376.5	1782.37	750	1250	16782.7	1.42	23831.5	0.07359				0.0499896	28903.9
964	7.11577	0.592981	7.92765	0.660638	0.675	0	5.9934	0.49945	6.63522	0.552935	0.3375	0.337129	0.0315668	0.531017	0.368696	0.373231	0.0363498	0.589284	0.409581	0.0676565	0.0408851	1	26.7526	12.1603	702.601	5339.89	6042.49	1666.57	12666.2	14332.8	6	6.16027	1546.23	376.5	1922.73	750	1250	17505.5	1.42	24857.8	0.0408851				0.168468	29595.7
965	8.61808	0.718173	10.5749	0.881246	0.675	0	5.37325	0.447771	6.73426	0.561188	0.3375	0.302245	0.0912608	0.539032	0.393506	0.378802	0.108019	0.669208	0.486821	0.163073	0.0933153	1	27.1818	12.3554	702.601	5425.55	6128.15	1666.57	12869.4	14536	6	6.35536	1595.19	376.5	1971.69	750	1250	17757.7	1.42	25215.9	0.0933153				0.179767	25666.9
966	7.05837	0.588197	10.1127	0.842726	0.675	0	5.94313	0.495261	7.35858	0.613215	0.3375	0.334301	0.031366	0.526627	0.365667	0.41392	0.0774598	0.690675	0.49138	0.254528	0.125713	1	29.8872	13.5851	702.601	5965.56	6668.16	1666.57	14150.3	15816.9	6	7.58509	1903.86	376.5	2280.36	750	1250	19347.3	1.42	27473.1	0.125713				-0.031045	26740.3
967	9.08347	0.756955	12.3219	1.02683	0.675	0	6.66655	0.555546	5.95933	0.496611	0.3375	0.374994	0.0679757	0.623522	0.442969	0.335212	0.178948	0.675558	0.51416	0.269871	0.0711906	1	23.8238	10.829	702.601	4755.28	5457.88	1666.57	11279.5	12946.1	6	4.82898	1212.07	376.5	1588.57	750	1250	15784.7	1.42	22414.3	0.0711906				0.106096	26443.8
968	8.26854	0.689045	11.0763	0.923028	0.675	0	4.11339	0.342783	6.42161	0.535134	0.3375	0.231378	0.116864	0.459646	0.348242	0.361216	0.130914	0.666049	0.49213	0.233983	0.143888	1	25.827	11.7395	702.601	5155.13	5857.73	1666.57	12228	13894.6	6	5.73954	1440.62	376.5	1817.12	750	1250	16961.7	1.42	24085.6	0.143888				0.187255	25860.2
969	7.65891	0.638243	9.75881	0.813234	0.675	0	5.45706	0.454755	6.76007	0.56334	0.3375	0.30696	0.061927	0.516682	0.368887	0.380254	0.0843395	0.647679	0.464594	0.174992	0.095707	1	27.2937	12.4062	702.601	5447.88	6150.48	1666.57	12922.4	14589	6	6.40621	1607.96	376.5	1984.46	750	1250	17823.4	1.42	25309.3	0.095707				0.0431237	25020.6
970	9.2611	0.771758	11.999	0.999919	0.675	0	5.61418	0.467848	7.04247	0.586872	0.3375	0.315798	0.10257	0.570418	0.418367	0.396139	0.139403	0.726275	0.535542	0.22816	0.117175	1	28.5174	12.9624	702.601	5692.14	6394.74	1666.57	13501.8	15168.3	6	6.96244	1747.57	376.5	2124.07	750	1250	18542.4	1.42	26330.2	0.117175				0.151061	29480.6
971	8.48486	0.707072	11.3648	0.947064	0.675	0	5.37807	0.448172	6.83814	0.569845	0.3375	0.302516	0.0873787	0.535551	0.389895	0.384646	0.127311	0.697157	0.511957	0.239992	0.122062	1	27.632	12.56	702.601	5515.41	6218.01	1666.57	13082.6	14749.1	6	6.55998	1646.55	376.5	2023.05	750	1250	18022.2	1.42	25591.5	0.122062				0.0455259	22455.5
972	8.75299	0.729416	11.4671	0.955589	0.675	0	6.40729	0.533941	6.94969	0.579141	0.3375	0.36041	0.0659728	0.599914	0.426383	0.39092	0.127051	0.706192	0.517971	0.226173	0.0915883	1	28.1153	12.7797	702.601	5611.89	6314.49	1666.57	13311.4	14978	6	6.7797	1701.7	376.5	2078.2	750	1250	18306.2	1.42	25994.8	0.0915883				0.194707	27576.5
973	7.69611	0.641342	12.4244	1.03536	0.675	0	4.70494	0.392078	6.57147	0.547623	0.3375	0.264653	0.0841267	0.476205	0.348779	0.369645	0.164612	0.712235	0.534258	0.394021	0.185478	1	26.4764	12.0347	702.601	5284.75	5987.35	1666.57	12535.4	14202	6	6.03472	1514.71	376.5	1891.21	750	1250	17343.2	1.42	24627.4	0.185478				0.0950591	26635.1
974	8.84345	0.736954	9.70854	0.809045	0.675	0	3.57112	0.297594	6.95136	0.57928	0.3375	0.200876	0.148284	0.445878	0.34916	0.391014	0.0775459	0.656826	0.46856	0.072091	0.1194	1	28.1226	12.783	702.601	5613.33	6315.93	1666.57	13314.8	14981.4	6	6.78298	1702.53	376.5	2079.03	750	1250	18310.4	1.42	26000.8	0.1194				0.220332	29442.8
975	11.7027	0.975226	10.8893	0.907439	0.675	0	6.08719	0.507266	8.87547	0.739622	0.3375	0.342405	0.157936	0.665202	0.500341	0.499245	0.0566383	0.79626	0.555883	-0.0677864	0.0555423	1	36.4604	16.5729	702.601	7277.58	7980.18	1666.57	17262.4	18929	6	10.5729	2653.79	376.5	3030.29	750	1250	23209.3	1.42	32957.2	0.0555423				0.175277	28235
976	7.07262	0.589385	11.2437	0.936975	0.675	0	6.90575	0.575479	6.26843	0.52237	0.3375	0.388449	0.00469325	0.580173	0.393142	0.352599	0.139929	0.662299	0.492529	0.347589	0.0993868	1	25.1632	11.4378	702.601	5022.64	5725.24	1666.57	11913.7	13580.3	6	5.43783	1364.89	376.5	1741.39	750	1250	16571.7	1.42	23531.8	0.0993868				0.110787	29200
977	8.06229	0.671858	11.0111	0.917591	0.675	0	5.2733	0.439441	6.57493	0.547911	0.3375	0.296623	0.0784405	0.517882	0.375063	0.36984	0.124767	0.672678	0.494607	0.245733	0.119543	1	26.4914	12.0415	702.601	5287.74	5990.34	1666.57	12542.5	14209.1	6	6.04153	1516.42	376.5	1892.92	750	1250	17352	1.42	24639.9	0.119543				0.117559	27904.9
978	8.54307	0.711923	12.4413	1.03677	0.675	0	4.59387	0.382823	7.91529	0.659608	0.3375	0.258405	0.111071	0.493894	0.369477	0.445235	0.127293	0.786901	0.572529	0.324851	0.203052	1	32.2996	14.6816	702.601	6447.08	7149.68	1666.57	15292.5	16959.1	6	8.68164	2179.09	376.5	2555.59	750	1250	20764.7	1.42	29485.8	0.203052				0.141281	29079.7
979	10.059	0.838248	13.6049	1.13374	0.675	0	5.90946	0.492455	5.79863	0.483219	0.3375	0.332407	0.116705	0.60916	0.449112	0.326173	0.21955	0.702769	0.545723	0.29549	0.0966108	1	23.1274	10.5125	702.601	4616.29	5318.89	1666.57	10949.8	12616.4	6	4.51245	1132.63	376.5	1509.13	750	1250	15375.5	1.42	21833.3	0.0966108				0.196779	28703.6
980	8.22744	0.68562	11.8195	0.984956	0.675	0	7.69618	0.641348	7.15659	0.596383	0.3375	0.43291	0.0149418	0.65629	0.447852	0.402558	0.131143	0.727526	0.533702	0.299335	0.0858498	1	29.0119	13.1872	702.601	5790.85	6493.45	1666.57	13735.9	15402.5	6	7.18723	1803.99	376.5	2180.49	750	1250	18833	1.42	26742.8	0.0858498				0.159795	24735.2
981	8.31659	0.693049	11.0564	0.921366	0.675	0	6.44748	0.53729	7.1881	0.599008	0.3375	0.362671	0.0525688	0.589859	0.41524	0.40433	0.108796	0.707804	0.513126	0.228317	0.0978867	1	29.1484	13.2493	702.601	5818.1	6520.7	1666.57	13800.5	15467.1	6	7.24928	1819.57	376.5	2196.07	750	1250	18913.2	1.42	26856.7	0.0978867				0.0903795	23878.8
982	8.24957	0.687464	10.1895	0.849125	0.675	0	4.6574	0.388117	7.68897	0.640748	0.3375	0.261979	0.10103	0.489147	0.363009	0.432505	0.0703272	0.711075	0.502832	0.161661	0.139823	1	31.3189	14.2359	702.601	6251.33	6953.93	1666.57	14828.2	16494.7	6	8.23586	2067.2	376.5	2443.7	750	1250	20188.4	1.42	28667.6	0.139823				0.0789482	28487.5
983	7.03621	0.586351	9.13628	0.761357	0.675	0	6.5804	0.548367	7.86904	0.655754	0.3375	0.370147	0.0128198	0.561186	0.382967	0.442634	0.0356411	0.691395	0.478275	0.175006	0.0953075	1	32.0992	14.5905	702.601	6407.08	7109.68	1666.57	15197.6	16864.2	6	8.59054	2156.23	376.5	2532.73	750	1250	20646.9	1.42	29318.6	0.0953075				0.0967297	24725.5
984	8.77611	0.731342	9.35164	0.779303	0.675	0	7.46835	0.622363	7.25611	0.604676	0.3375	0.420095	0.0367806	0.659143	0.456876	0.408156	0.0589368	0.663613	0.467093	0.047961	0.0102175	1	29.4431	13.3832	702.601	5876.92	6579.53	1666.57	13940.1	15606.7	6	7.38325	1853.2	376.5	2229.7	750	1250	19086.4	1.42	27102.6	0.0102175				-0.0248415	26198.4
985	9.95645	0.829704	10.3141	0.859505	0.675	0	6.53719	0.544766	7.33099	0.610915	0.3375	0.367717	0.0961667	0.640933	0.463884	0.412368	0.083899	0.694814	0.496267	0.0298006	0.0323831	1	29.7676	13.5307	702.601	5941.69	6644.29	1666.57	14093.7	15760.3	6	7.53073	1890.21	376.5	2266.71	750	1250	19277	1.42	27373.3	0.0323831				0.091376	27002.4
986	8.49954	0.708295	10.7497	0.895811	0.675	0	7.62043	0.635036	7.5185	0.626542	0.3375	0.428649	0.0247248	0.659761	0.453374	0.422916	0.0908783	0.71742	0.513794	0.187516	0.0604197	1	30.5802	13.9001	702.601	6103.88	6806.48	1666.57	14478.4	16145	6	7.90007	1982.92	376.5	2359.42	750	1250	19754.4	1.42	28051.3	0.0604197				0.11637	30712.1
987	8.54211	0.711843	11.1226	0.926884	0.675	0	6.73282	0.561068	6.80116	0.566763	0.3375	0.378721	0.0508863	0.611955	0.429607	0.382565	0.121541	0.688304	0.504106	0.215041	0.0744985	1	27.4717	12.4871	702.601	5483.42	6186.02	1666.57	13006.7	14673.3	6	6.48713	1628.27	376.5	2004.77	750	1250	17928	1.42	25457.8	0.0744985				0.00706359	28319.9
988	8.83839	0.736532	11.2855	0.940456	0.675	0	4.83932	0.403277	7.51884	0.62657	0.3375	0.272212	0.112474	0.515751	0.384686	0.422934	0.105937	0.732506	0.528871	0.203924	0.144186	1	30.5816	13.9007	702.601	6104.17	6806.77	1666.57	14479.1	16145.7	6	7.90074	1983.08	376.5	2359.58	750	1250	19755.3	1.42	28052.5	0.144186				0.139934	30674.3
989	6.9331	0.577758	9.68086	0.806739	0.675	0	5.81361	0.484468	8.43282	0.702735	0.3375	0.327016	0.0314856	0.515953	0.358501	0.474346	0.0351011	0.737836	0.509447	0.22898	0.150946	1	34.5422	15.701	702.601	6894.72	7597.32	1666.57	16354.3	18020.9	6	9.70102	2434.96	376.5	2811.46	750	1250	22082.3	1.42	31356.9	0.150946				0.150074	28871.5
990	7.93424	0.661187	7.41367	0.617806	0.675	0	5.36858	0.447382	5.45131	0.454276	0.3375	0.301983	0.0721593	0.519541	0.374142	0.306636	0.0551912	0.509467	0.361828	-0.0433811	-0.0123142	1	21.6224	9.82835	702.601	4315.88	5018.48	1666.57	10237.3	11903.8	6	3.82835	960.915	376.5	1337.42	750	1250	14491.3	1.42	20577.6	-0.0123142				-0.045302	26583.2
991	6.53366	0.544471	11.1106	0.925885	0.675	0	6.87906	0.573255	5.9722	0.497683	0.3375	0.386947	-0.00971441	0.56354	0.377233	0.335936	0.144518	0.642201	0.480454	0.381413	0.103222	1	23.8795	10.8543	702.601	4766.41	5469.01	1666.57	11305.9	12972.5	6	4.85433	1218.44	376.5	1594.94	750	1250	15817.5	1.42	22460.8	0.103222				0.160161	28435.3
992	10.6173	0.884773	11.3596	0.946633	0.675	0	4.72594	0.393828	7.54535	0.628779	0.3375	0.265834	0.165694	0.559522	0.431528	0.424426	0.107276	0.736055	0.531701	0.0618597	0.100174	1	30.6965	13.953	702.601	6127.1	6829.7	1666.57	14533.5	16200.1	6	7.95295	1996.19	376.5	2372.69	750	1250	19822.8	1.42	28148.3	0.100174				0.0789472	25123.4
993	10.3566	0.863052	10.998	0.9165	0.675	0	5.51083	0.459236	8.96882	0.747401	0.3375	0.309984	0.136288	0.595524	0.446272	0.504496	0.0570709	0.804472	0.561567	0.0534483	0.115295	1	36.8649	16.7568	702.601	7358.32	8060.92	1666.57	17454	19120.5	6	10.7568	2699.95	376.5	3076.45	750	1250	23447	1.42	33294.7	0.115295				0.0419491	26907.6
994	7.43603	0.619669	11.0859	0.923826	0.675	0	4.30328	0.358606	7.93143	0.660953	0.3375	0.242059	0.0881086	0.446715	0.330168	0.446143	0.0887196	0.749672	0.534863	0.304157	0.204695	1	32.3695	14.7134	702.601	6461.04	7163.64	1666.57	15325.6	16992.2	6	8.71343	2187.07	376.5	2563.57	750	1250	20805.8	1.42	29544.2	0.204695				0.221779	28980.2
995	9.32507	0.777089	9.27286	0.772738	0.675	0	3.98675	0.332229	5.96125	0.496771	0.3375	0.224255	0.15014	0.48237	0.374395	0.33532	0.093139	0.58991	0.428459	-0.00435144	0.054064	1	23.8321	10.8328	702.601	4756.94	5459.54	1666.57	11283.5	12950.1	6	4.83276	1213.02	376.5	1589.52	750	1250	15789.6	1.42	22421.2	0.054064				0.17468	23642.3
996	8.18172	0.68181	11.7181	0.97651	0.675	0	7.28946	0.607455	6.59244	0.54937	0.3375	0.410032	0.0250948	0.632549	0.435127	0.370825	0.14416	0.69353	0.514985	0.294701	0.079858	1	26.5672	12.076	702.601	5302.89	6005.49	1666.57	12578.5	14245	6	6.07602	1525.08	376.5	1901.58	750	1250	17396.6	1.42	24703.2	0.079858				0.0741881	26152.6
997	7.22784	0.60232	11.2279	0.935659	0.675	0	4.8256	0.402134	5.62534	0.468778	0.3375	0.27144	0.067563	0.469697	0.339003	0.316425	0.157572	0.62635	0.473997	0.333339	0.134994	1	22.3765	10.1711	702.601	4466.4	5169	1666.57	10594.3	12260.9	6	4.17112	1046.95	376.5	1423.45	750	1250	14934.3	1.42	21206.8	0.134994				0.102979	26392
998	5.38842	0.449035	9.47712	0.78976	0.675	0	7.20097	0.600081	7.73745	0.644787	0.3375	0.405055	-0.050978	0.549103	0.354077	0.435232	0.0489282	0.693716	0.48416	0.340725	0.130083	1	31.5289	14.3313	702.601	6293.26	6995.86	1666.57	14927.6	16594.2	6	8.33134	2091.17	376.5	2467.67	750	1250	20311.9	1.42	28842.8	0.130083				0.049353	23988.5
999	7.93655	0.661379	11.4606	0.955047	0.675	0	6.18083	0.515069	6.91695	0.576412	0.3375	0.347672	0.0493796	0.564448	0.397051	0.389078	0.127789	0.704201	0.516867	0.293668	0.119816	1	27.9734	12.7152	702.601	5583.57	6286.17	1666.57	13244.2	14910.8	6	6.7152	1685.52	376.5	2062.02	750	1250	18222.8	1.42	25876.4	0.119816				0.0671044	25287.4
1000	10.0945	0.841206	12.1718	1.01432	0.675	0	4.09257	0.341047	6.61296	0.55108	0.3375	0.230207	0.168803	0.509851	0.39901	0.371979	0.156342	0.707422	0.528321	0.17311	0.129311	1	26.6562	12.1164	702.601	5320.64	6023.24	1666.57	12620.6	14287.1	6	6.11644	1535.23	376.5	1911.73	750	1250	17448.9	1.42	24777.4	0.129311				0.0864769	28327.7
																											6427.02													26465.1	0.105327
